# Supplementary material for: 4-{[8-(4-Acetyl­oxybenzo­yl)-2,7-dimeth­oxy­naphthalen-1-yl]carbon­yl}phenyl acetate
Source: Acta Crystallogr Sect E Struct Rep Online. 2012 Jul 21;68(Pt 8):o2503. doi: 10.1107/S160053681203228X (PMC3414956; doi:10.1107/S160053681203228X)
Supplement: Supplementary file 1 [file e-68-o2503-sup1.cif]

##############################################################################
#                                                                            #
# This CIF contains the data in a paper accepted for publication in          #
# Acta Crystallographica Section E. It conforms to the requirements of       #
# Notes for Authors for Acta Crystallographica Section E, and has been       #
# peer reviewed under the auspices of the IUCr Commission on Journals.       #
#                                                                            #
# Full details of the Crystallographic Information File format               #
# are given in the paper "The Crystallographic Information File (CIF):       #
# a New Standard Archive File for Crystallography" by S. R. Hall, F. H.      #
# Allen and I. D. Brown [Acta Cryst. (1991), A47, 655-685].                  #
#                                                                            #
# The current version of the core CIF dictionary is obtainable from          #
# ftp://ftp.iucr.org/pub/cif_core.dic.                                       #
#                                                                            #
# Software is freely available for graphical display of the structure(s)     #
# in this CIF. For information consult the CIF software page                 #
# http://www.iucr.org/resources/cif/software.                                #
#                                                                            #
# This file may be used for bona fide research purposes within the           #
# scientific community so long as proper attribution is given to the journal # 
# article from which it was obtained.                                        #
#                                                                            #
##############################################################################
data_I
_audit_creation_method     SHELXL-97
_chemical_name_systematic
;
4-{[8-(4-Acetyloxybenzoyl)-2,7-dimethoxynaphthalen-1-yl]carbonyl}phenyl
acetate
;
_chemical_name_common
;
 1,8-Bis(4-acetoxybenzoyl)-2,7-dimethoxynaphthalene
;
_chemical_formula_moiety     'C30 H24 O8'
_chemical_formula_sum     'C30 H24 O8'
_chemical_formula_iupac     'C30 H24 O8'
_chemical_formula_weight     512.49
_chemical_melting_point_gt     436.9
_chemical_melting_point_lt     434.4
_symmetry_cell_setting     monoclinic
_symmetry_space_group_name_H-M     'C 2/c'
_symmetry_space_group_name_Hall     '-C 2yc'
loop_
    _symmetry_equiv_pos_as_xyz
    'x, y, z'
    '-x, y, -z+1/2'
    'x+1/2, y+1/2, z'
    '-x+1/2, y+1/2, -z+1/2'
    '-x, -y, -z'
    'x, -y, z-1/2'
    '-x+1/2, -y+1/2, -z'
    'x+1/2, -y+1/2, z-1/2'
_cell_length_a     44.115(6)
_cell_length_b     7.9710(9)
_cell_length_c     15.035(4)
_cell_angle_alpha     90.00
_cell_angle_beta     99.439(16)
_cell_angle_gamma     90.00
_cell_volume     5215.2(15)
_cell_formula_units_Z     8
_cell_measurement_reflns_used     2415
_cell_measurement_theta_min     2.98
_cell_measurement_theta_max     66.89
_cell_measurement_temperature     193(2)
_exptl_crystal_description     platelet
_exptl_crystal_colour     colorless
_exptl_crystal_size_max     0.60
_exptl_crystal_size_mid     0.20
_exptl_crystal_size_min     0.05
_exptl_crystal_density_diffrn     1.305
_exptl_crystal_density_meas     ?
_exptl_crystal_density_method     'not measured'
_exptl_crystal_F_000     2144
_exptl_absorpt_coefficient_mu     0.789
_exptl_absorpt_correction_type     numerical
_exptl_absorpt_process_details
;
(NUMABS; Higashi, 1999)
;
_exptl_absorpt_correction_T_min     0.649
_exptl_absorpt_correction_T_max     0.962
_diffrn_ambient_temperature     193(2)
_diffrn_radiation_type     CuK\a
_diffrn_radiation_wavelength     1.54178
_diffrn_radiation_source     'rotating anode'
_diffrn_radiation_monochromator     graphite
_diffrn_measurement_device_type     'Rigaku R-AXIS RAPID'
_diffrn_measurement_method     '\w scans'
_diffrn_detector_area_resol_mean     10.000
_diffrn_reflns_number     44265
_diffrn_reflns_av_R_equivalents     0.0244
_diffrn_reflns_av_sigmaI/netI     0.0154
_diffrn_reflns_theta_min     4.06
_diffrn_reflns_theta_max     68.05
_diffrn_reflns_theta_full     68.05
_diffrn_measured_fraction_theta_max     0.999
_diffrn_measured_fraction_theta_full     0.999
_diffrn_reflns_limit_h_min     -52
_diffrn_reflns_limit_h_max     51
_diffrn_reflns_limit_k_min     -9
_diffrn_reflns_limit_k_max     9
_diffrn_reflns_limit_l_min     -18
_diffrn_reflns_limit_l_max     18
_diffrn_standards_number     0
_diffrn_standards_interval_count     .
_diffrn_standards_interval_time     .
_diffrn_standards_decay_%     ?
_refine_special_details
;
Refinement of <i>F</i>^2^ against ALL reflections. The weighted <i>R</i>-factor
<i>wR</i> and goodness of fit <i>S</i> are based on <i>F</i>^2^, conventional
<i>R</i>-factors <i>R</i> are based on <i>F</i>, with <i>F</i> set to zero for
negative <i>F</i>^2^. The threshold expression of <i>F</i>^2^ >
\s(<i>F</i>^2^) is used only for calculating <i>R</i>-factors(gt) <i>etc</i>.
and is not relevant to the choice of reflections for refinement.
<i>R</i>-factors based on <i>F</i>^2^ are statistically about twice as large
as those based on <i>F</i>, and <i>R</i>- factors based on ALL data will be
even larger.
;
_reflns_number_total     4760
_reflns_number_gt     3547
_reflns_threshold_expression     I>2\s(I)
_refine_ls_structure_factor_coef     Fsqd
_refine_ls_matrix_type     full
_refine_ls_R_factor_all     0.0593
_refine_ls_R_factor_gt     0.0407
_refine_ls_wR_factor_gt     0.0994
_refine_ls_wR_factor_ref     0.1269
_refine_ls_goodness_of_fit_ref     1.112
_refine_ls_restrained_S_all     1.112
_refine_ls_number_reflns     4760
_refine_ls_number_parameters     348
_refine_ls_number_restraints     0
_refine_ls_hydrogen_treatment     constr
_refine_ls_weighting_scheme     calc
_refine_ls_weighting_details
         'calc w=1/[\s^2^(Fo^2^)+(0.0509P)^2^+3.8146P] where P=(Fo^2^+2Fc^2^)/3'
_atom_sites_solution_hydrogens     geom
_atom_sites_solution_primary     direct
_atom_sites_solution_secondary     difmap
_refine_ls_shift/su_max     0.003
_refine_ls_shift/su_mean     0.000
_refine_diff_density_max     0.206
_refine_diff_density_min     -0.228
_refine_ls_extinction_method     'SHELXL97 (Sheldrick, 2008)'
_refine_ls_extinction_coef     0.00093(6)
_refine_ls_extinction_expression
                                  'Fc^*^=kFc[1+0.001xFc^2^\l^3^/sin(2\q)]^-1/4^'
loop_
    _atom_type_symbol
    _atom_type_description
    _atom_type_scat_dispersion_real
    _atom_type_scat_dispersion_imag
    _atom_type_scat_source
    'C' 'C' 0.0181 0.0091
                         'International Tables Vol C Tables 4.2.6.8 and 6.1.1.4'
    'H' 'H' 0.0000 0.0000
                         'International Tables Vol C Tables 4.2.6.8 and 6.1.1.4'
    'O' 'O' 0.0492 0.0322
                         'International Tables Vol C Tables 4.2.6.8 and 6.1.1.4'
_computing_data_collection     'PROCESS-AUTO (Rigaku, 1998)'
_computing_cell_refinement     'PROCESS-AUTO (Rigaku, 1998)'
_computing_data_reduction     'CrystalStructure (Rigaku, 2010)'
_computing_structure_solution     'SIR2004 (Burla <i>et al.</i>, 2005)'
_computing_structure_refinement     'SHELXL97 (Sheldrick, 2008)'
_computing_molecular_graphics     'ORTEPIII (Burnett & Johnson, 1996)'
_computing_publication_material     'SHELXL97 (Sheldrick, 2008)'
loop_
    _atom_site_type_symbol
    _atom_site_label
    _atom_site_fract_x
    _atom_site_fract_y
    _atom_site_fract_z
    _atom_site_U_iso_or_equiv
    _atom_site_adp_type
    _atom_site_calc_flag
    _atom_site_refinement_flags
    _atom_site_occupancy
    _atom_site_symmetry_multiplicity
    _atom_site_disorder_assembly
    _atom_site_disorder_group
    O O1 0.67019(4) -0.50504(18) 0.69478(11) 0.0666(4) Uani d . 1 1 . .
    O O2 0.57758(4) 0.0498(2) 0.38430(9) 0.0684(4) Uani d . 1 1 . .
    O O3 0.60948(3) -0.21880(19) 0.69000(9) 0.0577(4) Uani d . 1 1 . .
    O O4 0.63836(3) 0.07349(17) 0.58412(9) 0.0530(3) Uani d . 1 1 . .
    O O5 0.73159(3) 0.02768(17) 0.94108(10) 0.0600(4) Uani d . 1 1 . .
    O O6 0.50983(3) 0.3687(2) 0.63806(10) 0.0713(5) Uani d . 1 1 . .
    O O7 0.72389(4) -0.1669(2) 1.04398(11) 0.0749(5) Uani d . 1 1 . .
    O O8 0.48041(4) 0.3266(2) 0.50231(13) 0.0765(5) Uani d . 1 1 . .
    C C1 0.65066(5) -0.5185(3) 0.44900(17) 0.0674(6) Uani d . 1 1 . .
    H H1 0.6537 -0.5870 0.3995 0.081 Uiso calc R 1 1 . .
    C C2 0.61596(5) -0.3398(3) 0.34495(14) 0.0663(6) Uani d . 1 1 . .
    H H2 0.6187 -0.4115 0.2964 0.080 Uiso calc R 1 1 . .
    C C3 0.66475(5) -0.5624(3) 0.53323(18) 0.0662(6) Uani d . 1 1 . .
    H H3 0.6775 -0.6588 0.5423 0.079 Uiso calc R 1 1 . .
    C C4 0.63189(5) -0.3764(3) 0.43240(15) 0.0577(5) Uani d . 1 1 . .
    C C5 0.59705(5) -0.2061(3) 0.32843(14) 0.0647(6) Uani d . 1 1 . .
    H H5 0.5858 -0.1876 0.2697 0.078 Uiso calc R 1 1 . .
    C C6 0.65994(5) -0.4615(3) 0.60696(15) 0.0556(5) Uani d . 1 1 . .
    C C7 0.62858(4) -0.2672(3) 0.50575(12) 0.0493(5) Uani d . 1 1 . .
    C C8 0.59414(5) -0.0946(3) 0.39916(13) 0.0547(5) Uani d . 1 1 . .
    C C9 0.64307(4) -0.3145(2) 0.59433(13) 0.0488(5) Uani d . 1 1 . .
    C C10 0.61025(4) -0.1195(2) 0.48571(12) 0.0474(4) Uani d . 1 1 . .
    C C11 0.68463(6) -0.6645(3) 0.71381(19) 0.0754(7) Uani d . 1 1 . .
    H H11A 0.6885 -0.6830 0.7791 0.090 Uiso calc R 1 1 . .
    H H11B 0.7041 -0.6667 0.6907 0.090 Uiso calc R 1 1 . .
    H H11C 0.6711 -0.7532 0.6847 0.090 Uiso calc R 1 1 . .
    C C12 0.55560(6) 0.0640(4) 0.30369(15) 0.0797(7) Uani d . 1 1 . .
    H H12A 0.5663 0.0748 0.2518 0.096 Uiso calc R 1 1 . .
    H H12B 0.5428 0.1633 0.3074 0.096 Uiso calc R 1 1 . .
    H H12C 0.5426 -0.0364 0.2964 0.096 Uiso calc R 1 1 . .
    C C13 0.63614(4) -0.2268(2) 0.67754(12) 0.0477(4) Uani d . 1 1 . .
    C C14 0.61272(4) 0.0255(2) 0.54981(12) 0.0454(4) Uani d . 1 1 . .
    C C15 0.69160(5) -0.1424(3) 0.72838(14) 0.0544(5) Uani d . 1 1 . .
    H H15 0.6964 -0.1745 0.6714 0.065 Uiso calc R 1 1 . .
    C C16 0.71455(5) -0.0820(3) 0.79466(14) 0.0573(5) Uani d . 1 1 . .
    H H16 0.7350 -0.0725 0.7833 0.069 Uiso calc R 1 1 . .
    C C17 0.66159(4) -0.1561(2) 0.74484(12) 0.0451(4) Uani d . 1 1 . .
    C C18 0.70746(5) -0.0359(2) 0.87711(13) 0.0511(5) Uani d . 1 1 . .
    C C19 0.65498(5) -0.1042(2) 0.82785(13) 0.0495(5) Uani d . 1 1 . .
    H H19 0.6344 -0.1107 0.8391 0.059 Uiso calc R 1 1 . .
    C C20 0.67777(5) -0.0431(3) 0.89443(14) 0.0537(5) Uani d . 1 1 . .
    H H20 0.6730 -0.0070 0.9508 0.064 Uiso calc R 1 1 . .
    C C21 0.55710(4) 0.0299(3) 0.56628(12) 0.0517(5) Uani d . 1 1 . .
    H H21 0.5555 -0.0848 0.5490 0.062 Uiso calc R 1 1 . .
    C C22 0.58486(4) 0.1138(2) 0.56932(11) 0.0453(4) Uani d . 1 1 . .
    C C23 0.53169(5) 0.1133(3) 0.58840(13) 0.0574(5) Uani d . 1 1 . .
    H H23 0.5128 0.0560 0.5879 0.069 Uiso calc R 1 1 . .
    C C24 0.58705(5) 0.2828(3) 0.59350(12) 0.0501(5) Uani d . 1 1 . .
    H H24 0.6061 0.3399 0.5961 0.060 Uiso calc R 1 1 . .
    C C25 0.53453(5) 0.2814(3) 0.61117(13) 0.0568(5) Uani d . 1 1 . .
    C C26 0.56166(5) 0.3679(3) 0.61376(13) 0.0557(5) Uani d . 1 1 . .
    H H26 0.5630 0.4835 0.6291 0.067 Uiso calc R 1 1 . .
    C C27 0.73804(5) -0.0490(3) 1.02320(15) 0.0575(5) Uani d . 1 1 . .
    C C28 0.76456(5) 0.0327(3) 1.08052(16) 0.0713(6) Uani d . 1 1 . .
    H H28A 0.7587 0.1460 1.0965 0.086 Uiso calc R 1 1 . .
    H H28B 0.7819 0.0392 1.0473 0.086 Uiso calc R 1 1 . .
    H H28C 0.7706 -0.0333 1.1356 0.086 Uiso calc R 1 1 . .
    C C29 0.48345(5) 0.3866(3) 0.57648(19) 0.0667(6) Uani d . 1 1 . .
    C C30 0.46120(6) 0.4943(4) 0.6140(2) 0.0937(9) Uani d . 1 1 . .
    H H30A 0.4635 0.4768 0.6793 0.112 Uiso calc R 1 1 . .
    H H30B 0.4402 0.4649 0.5859 0.112 Uiso calc R 1 1 . .
    H H30C 0.4652 0.6123 0.6017 0.112 Uiso calc R 1 1 . .
loop_
    _atom_site_aniso_label
    _atom_site_aniso_U_11
    _atom_site_aniso_U_22
    _atom_site_aniso_U_33
    _atom_site_aniso_U_12
    _atom_site_aniso_U_13
    _atom_site_aniso_U_23
    O1 0.0778(10) 0.0442(8) 0.0766(11) 0.0067(7) 0.0087(8) -0.0012(7)
    O2 0.0918(11) 0.0719(10) 0.0371(8) 0.0067(9) -0.0022(7) -0.0024(7)
    O3 0.0519(8) 0.0720(10) 0.0501(8) -0.0014(7) 0.0106(6) -0.0031(7)
    O4 0.0542(8) 0.0500(8) 0.0525(8) -0.0057(6) 0.0020(6) -0.0068(6)
    O5 0.0662(9) 0.0515(8) 0.0579(9) -0.0124(7) -0.0027(7) -0.0004(7)
    O6 0.0650(9) 0.0921(12) 0.0572(9) 0.0241(8) 0.0109(7) 0.0053(8)
    O7 0.0694(10) 0.0795(11) 0.0707(10) -0.0193(9) -0.0040(8) 0.0163(9)
    O8 0.0638(10) 0.0704(11) 0.0880(13) -0.0015(8) -0.0094(9) 0.0064(9)
    C1 0.0698(14) 0.0650(14) 0.0716(16) -0.0075(12) 0.0239(12) -0.0233(12)
    C2 0.0724(14) 0.0812(16) 0.0477(12) -0.0163(13) 0.0172(11) -0.0253(11)
    C3 0.0625(13) 0.0501(12) 0.0892(18) -0.0022(10) 0.0220(12) -0.0146(12)
    C4 0.0594(12) 0.0574(12) 0.0603(13) -0.0092(10) 0.0213(10) -0.0180(10)
    C5 0.0711(14) 0.0807(16) 0.0423(11) -0.0103(13) 0.0090(10) -0.0139(11)
    C6 0.0560(11) 0.0474(11) 0.0632(13) -0.0043(9) 0.0096(10) -0.0061(10)
    C7 0.0523(10) 0.0518(11) 0.0456(11) -0.0108(9) 0.0132(8) -0.0090(9)
    C8 0.0615(12) 0.0643(13) 0.0393(10) -0.0108(10) 0.0109(9) -0.0074(9)
    C9 0.0491(10) 0.0440(10) 0.0543(11) -0.0061(8) 0.0117(9) -0.0067(8)
    C10 0.0545(11) 0.0512(11) 0.0377(10) -0.0081(9) 0.0107(8) -0.0060(8)
    C11 0.0712(15) 0.0450(12) 0.0991(19) 0.0075(11) -0.0183(13) -0.0118(12)
    C12 0.0871(17) 0.100(2) 0.0459(13) 0.0052(15) -0.0069(12) -0.0032(12)
    C13 0.0539(11) 0.0444(10) 0.0453(10) 0.0006(8) 0.0090(8) 0.0037(8)
    C14 0.0552(11) 0.0450(10) 0.0353(9) -0.0050(8) 0.0057(8) 0.0006(8)
    C15 0.0583(11) 0.0536(12) 0.0524(12) -0.0067(9) 0.0125(9) -0.0041(9)
    C16 0.0560(11) 0.0577(12) 0.0589(13) -0.0107(10) 0.0114(10) -0.0020(10)
    C17 0.0515(10) 0.0363(9) 0.0467(10) 0.0013(8) 0.0055(8) 0.0026(8)
    C18 0.0577(11) 0.0397(10) 0.0526(11) -0.0037(9) -0.0012(9) 0.0000(8)
    C19 0.0527(11) 0.0452(10) 0.0502(11) 0.0048(8) 0.0070(9) -0.0006(8)
    C20 0.0616(12) 0.0497(11) 0.0488(11) 0.0037(9) 0.0058(9) -0.0044(9)
    C21 0.0589(12) 0.0564(12) 0.0379(10) -0.0024(9) 0.0025(8) 0.0008(9)
    C22 0.0524(10) 0.0516(11) 0.0300(9) -0.0001(8) 0.0006(7) -0.0009(8)
    C23 0.0538(11) 0.0736(15) 0.0438(11) -0.0015(10) 0.0049(9) 0.0069(10)
    C24 0.0559(11) 0.0530(11) 0.0388(10) -0.0006(9) 0.0000(8) 0.0015(8)
    C25 0.0597(12) 0.0694(14) 0.0404(11) 0.0152(11) 0.0055(9) 0.0053(10)
    C26 0.0642(13) 0.0551(12) 0.0449(11) 0.0084(10) 0.0004(9) 0.0005(9)
    C27 0.0588(12) 0.0546(12) 0.0567(13) -0.0021(10) 0.0023(10) -0.0029(10)
    C28 0.0694(14) 0.0717(15) 0.0671(15) -0.0109(12) -0.0056(11) -0.0074(12)
    C29 0.0533(12) 0.0697(15) 0.0782(17) 0.0033(11) 0.0141(12) 0.0230(13)
    C30 0.0704(16) 0.107(2) 0.110(2) 0.0262(16) 0.0331(15) 0.0328(18)
_geom_special_details
;
All e.s.d.'s (except the e.s.d. in the dihedral angle between two l.s. planes)
are estimated using the full covariance matrix. The cell e.s.d.'s are taken
into account individually in the estimation of e.s.d.'s in distances, angles
and torsion angles; correlations between e.s.d.'s in cell parameters are only
used when they are defined by crystal symmetry. An approximate (isotropic)
treatment of cell e.s.d.'s is used for estimating e.s.d.'s involving l.s.
planes.
;
loop_
    _geom_bond_atom_site_label_1
    _geom_bond_atom_site_label_2
    _geom_bond_site_symmetry_2
    _geom_bond_distance
    _geom_bond_publ_flag
    O1 C6 . 1.369(3) ?
    O1 C11 . 1.430(3) ?
    O2 C8 . 1.362(3) ?
    O2 C12 . 1.427(3) ?
    O3 C13 . 1.223(2) ?
    O4 C14 . 1.225(2) ?
    O5 C27 . 1.365(3) ?
    O5 C18 . 1.407(2) ?
    O6 C29 . 1.371(3) ?
    O6 C25 . 1.407(2) ?
    O7 C27 . 1.198(3) ?
    O8 C29 . 1.200(3) ?
    C1 C3 . 1.362(3) ?
    C1 C4 . 1.402(3) ?
    C1 H1 . 0.9500 ?
    C2 C5 . 1.351(3) ?
    C2 C4 . 1.416(3) ?
    C2 H2 . 0.9500 ?
    C3 C6 . 1.413(3) ?
    C3 H3 . 0.9500 ?
    C4 C7 . 1.431(3) ?
    C5 C8 . 1.408(3) ?
    C5 H5 . 0.9500 ?
    C6 C9 . 1.384(3) ?
    C7 C9 . 1.430(3) ?
    C7 C10 . 1.432(3) ?
    C8 C10 . 1.391(3) ?
    C9 C13 . 1.508(3) ?
    C10 C14 . 1.498(3) ?
    C11 H11A . 0.9800 ?
    C11 H11B . 0.9800 ?
    C11 H11C . 0.9800 ?
    C12 H12A . 0.9800 ?
    C12 H12B . 0.9800 ?
    C12 H12C . 0.9800 ?
    C13 C17 . 1.493(3) ?
    C14 C22 . 1.487(3) ?
    C15 C16 . 1.385(3) ?
    C15 C17 . 1.390(3) ?
    C15 H15 . 0.9500 ?
    C16 C18 . 1.377(3) ?
    C16 H16 . 0.9500 ?
    C17 C19 . 1.390(3) ?
    C18 C20 . 1.378(3) ?
    C19 C20 . 1.385(3) ?
    C19 H19 . 0.9500 ?
    C20 H20 . 0.9500 ?
    C21 C23 . 1.390(3) ?
    C21 C22 . 1.389(3) ?
    C21 H21 . 0.9500 ?
    C22 C24 . 1.395(3) ?
    C23 C25 . 1.384(3) ?
    C23 H23 . 0.9500 ?
    C24 C26 . 1.385(3) ?
    C24 H24 . 0.9500 ?
    C25 C26 . 1.376(3) ?
    C26 H26 . 0.9500 ?
    C27 C28 . 1.485(3) ?
    C28 H28A . 0.9800 ?
    C28 H28B . 0.9800 ?
    C28 H28C . 0.9800 ?
    C29 C30 . 1.483(4) ?
    C30 H30A . 0.9800 ?
    C30 H30B . 0.9800 ?
    C30 H30C . 0.9800 ?
loop_
    _geom_angle_atom_site_label_1
    _geom_angle_atom_site_label_2
    _geom_angle_atom_site_label_3
    _geom_angle_site_symmetry_1
    _geom_angle_site_symmetry_3
    _geom_angle
    _geom_angle_publ_flag
    C6 O1 C11 . . 118.99(18) ?
    C8 O2 C12 . . 118.56(18) ?
    C27 O5 C18 . . 118.60(16) ?
    C29 O6 C25 . . 117.98(18) ?
    C3 C1 C4 . . 122.6(2) ?
    C3 C1 H1 . . 118.7 ?
    C4 C1 H1 . . 118.7 ?
    C5 C2 C4 . . 122.0(2) ?
    C5 C2 H2 . . 119.0 ?
    C4 C2 H2 . . 119.0 ?
    C1 C3 C6 . . 118.6(2) ?
    C1 C3 H3 . . 120.7 ?
    C6 C3 H3 . . 120.7 ?
    C1 C4 C2 . . 121.4(2) ?
    C1 C4 C7 . . 119.1(2) ?
    C2 C4 C7 . . 119.5(2) ?
    C2 C5 C8 . . 119.3(2) ?
    C2 C5 H5 . . 120.3 ?
    C8 C5 H5 . . 120.3 ?
    O1 C6 C9 . . 115.61(18) ?
    O1 C6 C3 . . 122.9(2) ?
    C9 C6 C3 . . 121.4(2) ?
    C4 C7 C9 . . 118.11(19) ?
    C4 C7 C10 . . 117.59(18) ?
    C9 C7 C10 . . 124.28(17) ?
    O2 C8 C10 . . 116.90(17) ?
    O2 C8 C5 . . 121.51(19) ?
    C10 C8 C5 . . 121.3(2) ?
    C6 C9 C7 . . 119.92(18) ?
    C6 C9 C13 . . 117.15(18) ?
    C7 C9 C13 . . 122.02(17) ?
    C8 C10 C7 . . 119.91(17) ?
    C8 C10 C14 . . 117.62(18) ?
    C7 C10 C14 . . 121.36(16) ?
    O1 C11 H11A . . 109.5 ?
    O1 C11 H11B . . 109.5 ?
    H11A C11 H11B . . 109.5 ?
    O1 C11 H11C . . 109.5 ?
    H11A C11 H11C . . 109.5 ?
    H11B C11 H11C . . 109.5 ?
    O2 C12 H12A . . 109.5 ?
    O2 C12 H12B . . 109.5 ?
    H12A C12 H12B . . 109.5 ?
    O2 C12 H12C . . 109.5 ?
    H12A C12 H12C . . 109.5 ?
    H12B C12 H12C . . 109.5 ?
    O3 C13 C17 . . 120.79(17) ?
    O3 C13 C9 . . 118.83(17) ?
    C17 C13 C9 . . 120.35(16) ?
    O4 C14 C22 . . 120.38(17) ?
    O4 C14 C10 . . 118.46(17) ?
    C22 C14 C10 . . 121.13(16) ?
    C16 C15 C17 . . 120.28(19) ?
    C16 C15 H15 . . 119.9 ?
    C17 C15 H15 . . 119.9 ?
    C18 C16 C15 . . 119.55(19) ?
    C18 C16 H16 . . 120.2 ?
    C15 C16 H16 . . 120.2 ?
    C15 C17 C19 . . 118.83(18) ?
    C15 C17 C13 . . 122.76(17) ?
    C19 C17 C13 . . 118.41(17) ?
    C16 C18 C20 . . 121.49(18) ?
    C16 C18 O5 . . 116.96(18) ?
    C20 C18 O5 . . 121.46(18) ?
    C20 C19 C17 . . 121.27(19) ?
    C20 C19 H19 . . 119.4 ?
    C17 C19 H19 . . 119.4 ?
    C18 C20 C19 . . 118.53(19) ?
    C18 C20 H20 . . 120.7 ?
    C19 C20 H20 . . 120.7 ?
    C23 C21 C22 . . 120.2(2) ?
    C23 C21 H21 . . 119.9 ?
    C22 C21 H21 . . 119.9 ?
    C21 C22 C24 . . 119.76(18) ?
    C21 C22 C14 . . 121.26(18) ?
    C24 C22 C14 . . 118.96(17) ?
    C25 C23 C21 . . 118.6(2) ?
    C25 C23 H23 . . 120.7 ?
    C21 C23 H23 . . 120.7 ?
    C26 C24 C22 . . 120.43(19) ?
    C26 C24 H24 . . 119.8 ?
    C22 C24 H24 . . 119.8 ?
    C26 C25 C23 . . 122.3(2) ?
    C26 C25 O6 . . 117.1(2) ?
    C23 C25 O6 . . 120.5(2) ?
    C25 C26 C24 . . 118.7(2) ?
    C25 C26 H26 . . 120.7 ?
    C24 C26 H26 . . 120.7 ?
    O7 C27 O5 . . 123.17(19) ?
    O7 C27 C28 . . 126.0(2) ?
    O5 C27 C28 . . 110.85(19) ?
    C27 C28 H28A . . 109.5 ?
    C27 C28 H28B . . 109.5 ?
    H28A C28 H28B . . 109.5 ?
    C27 C28 H28C . . 109.5 ?
    H28A C28 H28C . . 109.5 ?
    H28B C28 H28C . . 109.5 ?
    O8 C29 O6 . . 122.6(2) ?
    O8 C29 C30 . . 127.1(2) ?
    O6 C29 C30 . . 110.2(2) ?
    C29 C30 H30A . . 109.5 ?
    C29 C30 H30B . . 109.5 ?
    H30A C30 H30B . . 109.5 ?
    C29 C30 H30C . . 109.5 ?
    H30A C30 H30C . . 109.5 ?
    H30B C30 H30C . . 109.5 ?
loop_
    _geom_torsion_atom_site_label_1
    _geom_torsion_atom_site_label_2
    _geom_torsion_atom_site_label_3
    _geom_torsion_atom_site_label_4
    _geom_torsion_site_symmetry_1
    _geom_torsion_site_symmetry_2
    _geom_torsion_site_symmetry_3
    _geom_torsion_site_symmetry_4
    _geom_torsion
    _geom_torsion_publ_flag
    C4 C1 C3 C6 . . . . 0.8(3) ?
    C3 C1 C4 C2 . . . . -175.9(2) ?
    C3 C1 C4 C7 . . . . 3.5(3) ?
    C5 C2 C4 C1 . . . . 177.9(2) ?
    C5 C2 C4 C7 . . . . -1.4(3) ?
    C4 C2 C5 C8 . . . . 3.2(3) ?
    C11 O1 C6 C9 . . . . 172.72(18) ?
    C11 O1 C6 C3 . . . . -4.3(3) ?
    C1 C3 C6 O1 . . . . 172.5(2) ?
    C1 C3 C6 C9 . . . . -4.4(3) ?
    C1 C4 C7 C9 . . . . -4.1(3) ?
    C2 C4 C7 C9 . . . . 175.27(18) ?
    C1 C4 C7 C10 . . . . 177.48(18) ?
    C2 C4 C7 C10 . . . . -3.2(3) ?
    C12 O2 C8 C10 . . . . -166.42(19) ?
    C12 O2 C8 C5 . . . . 19.1(3) ?
    C2 C5 C8 O2 . . . . 174.0(2) ?
    C2 C5 C8 C10 . . . . -0.2(3) ?
    O1 C6 C9 C7 . . . . -173.40(17) ?
    C3 C6 C9 C7 . . . . 3.7(3) ?
    O1 C6 C9 C13 . . . . -4.1(3) ?
    C3 C6 C9 C13 . . . . 173.02(18) ?
    C4 C7 C9 C6 . . . . 0.6(3) ?
    C10 C7 C9 C6 . . . . 178.93(18) ?
    C4 C7 C9 C13 . . . . -168.20(17) ?
    C10 C7 C9 C13 . . . . 10.1(3) ?
    O2 C8 C10 C7 . . . . -178.93(17) ?
    C5 C8 C10 C7 . . . . -4.4(3) ?
    O2 C8 C10 C14 . . . . -10.8(3) ?
    C5 C8 C10 C14 . . . . 163.68(19) ?
    C4 C7 C10 C8 . . . . 6.0(3) ?
    C9 C7 C10 C8 . . . . -172.35(18) ?
    C4 C7 C10 C14 . . . . -161.67(17) ?
    C9 C7 C10 C14 . . . . 20.0(3) ?
    C6 C9 C13 O3 . . . . -113.6(2) ?
    C7 C9 C13 O3 . . . . 55.5(3) ?
    C6 C9 C13 C17 . . . . 64.4(2) ?
    C7 C9 C13 C17 . . . . -126.51(19) ?
    C8 C10 C14 O4 . . . . -122.9(2) ?
    C7 C10 C14 O4 . . . . 45.0(3) ?
    C8 C10 C14 C22 . . . . 55.0(2) ?
    C7 C10 C14 C22 . . . . -137.04(18) ?
    C17 C15 C16 C18 . . . . 0.1(3) ?
    C16 C15 C17 C19 . . . . 1.7(3) ?
    C16 C15 C17 C13 . . . . -177.39(19) ?
    O3 C13 C17 C15 . . . . -171.31(19) ?
    C9 C13 C17 C15 . . . . 10.7(3) ?
    O3 C13 C17 C19 . . . . 9.6(3) ?
    C9 C13 C17 C19 . . . . -168.36(17) ?
    C15 C16 C18 C20 . . . . -2.2(3) ?
    C15 C16 C18 O5 . . . . -178.72(18) ?
    C27 O5 C18 C16 . . . . -123.6(2) ?
    C27 O5 C18 C20 . . . . 59.9(3) ?
    C15 C17 C19 C20 . . . . -1.5(3) ?
    C13 C17 C19 C20 . . . . 177.64(18) ?
    C16 C18 C20 C19 . . . . 2.4(3) ?
    O5 C18 C20 C19 . . . . 178.76(17) ?
    C17 C19 C20 C18 . . . . -0.5(3) ?
    C23 C21 C22 C24 . . . . -0.9(3) ?
    C23 C21 C22 C14 . . . . 177.33(17) ?
    O4 C14 C22 C21 . . . . -151.77(18) ?
    C10 C14 C22 C21 . . . . 30.3(3) ?
    O4 C14 C22 C24 . . . . 26.5(3) ?
    C10 C14 C22 C24 . . . . -151.44(17) ?
    C22 C21 C23 C25 . . . . 1.6(3) ?
    C21 C22 C24 C26 . . . . -0.5(3) ?
    C14 C22 C24 C26 . . . . -178.78(17) ?
    C21 C23 C25 C26 . . . . -0.9(3) ?
    C21 C23 C25 O6 . . . . -177.03(16) ?
    C29 O6 C25 C26 . . . . 119.9(2) ?
    C29 O6 C25 C23 . . . . -63.8(3) ?
    C23 C25 C26 C24 . . . . -0.5(3) ?
    O6 C25 C26 C24 . . . . 175.78(17) ?
    C22 C24 C26 C25 . . . . 1.2(3) ?
    C18 O5 C27 O7 . . . . -0.9(3) ?
    C18 O5 C27 C28 . . . . 178.60(18) ?
    C25 O6 C29 O8 . . . . 2.4(3) ?
    C25 O6 C29 C30 . . . . -175.0(2) ?
loop_
    _geom_hbond_atom_site_label_D
    _geom_hbond_atom_site_label_H
    _geom_hbond_atom_site_label_A
    _geom_hbond_site_symmetry_A
    _geom_hbond_distance_DH
    _geom_hbond_distance_HA
    _geom_hbond_distance_DA
    _geom_hbond_angle_DHA
    C11 H11C O4 1_545 0.98 2.36 3.320(3) 166
    C12 H12A O3 6_555 0.98 2.53 3.380(3) 145
    C3 H3 O7 6_545 0.95 2.47 3.369(3) 158
    C21 H21 O8 5_656 0.95 2.53 3.364(3) 146
data_global
_journal_date_recd_electronic     2012-07-05
_journal_date_accepted     2012-07-16
_journal_name_full     'Acta Crystallographica, Section E'
_journal_year     2012
_journal_volume     68
_journal_issue      8
_journal_page_first     o2503
_journal_page_last     o2503
_journal_paper_category     QO
_journal_paper_doi     10.1107/S160053681203228X
_journal_coeditor_code     PK2431
_publ_contact_author_name     'Akiko Okamoto'
_publ_contact_author_address
;
Department of Organic and Polymer Materials Chemistry
Tokyo University of Agriculture & Technology
Koganei
Tokyo 184-8588
Japan
;
_publ_contact_author_email     'aokamoto@cc.tuat.ac.jp'
_publ_contact_author_fax     '+81-42-388-7291'
_publ_contact_author_phone     '+81-42-388-7601'
_publ_section_title
;
4-{[8-(4-Acetyloxybenzoyl)-2,7-dimethoxynaphthalen-1-yl]carbonyl}phenyl acetate
;
loop_
    _publ_author_name
    _publ_author_footnote
    _publ_author_address
    'Sasagawa, Kosuke' .
;
Department of Organic and Polymer Materials Chemistry,
Tokyo University of Agriculture & Technology, Koganei, Tokyo 184-8588, Japan
;
    'Hijikata, Daichi' .
;
Department of Organic and Polymer Materials Chemistry,
Tokyo University of Agriculture & Technology, Koganei, Tokyo 184-8588, Japan
;
    'Kusakabe, Taro' .
;
Department of Organic and Polymer Materials Chemistry,
Tokyo University of Agriculture & Technology, Koganei, Tokyo 184-8588, Japan
;
    'Okamoto, Akiko' .
;
Department of Organic and Polymer Materials Chemistry,
Tokyo University of Agriculture & Technology, Koganei, Tokyo 184-8588, Japan
;
    'Yonezawa, Noriyuki' .
;
Department of Organic and Polymer Materials Chemistry,
Tokyo University of Agriculture & Technology, Koganei, Tokyo 184-8588, Japan
;
