# Supplementary material for: 4-{[8-(4-Acetyl­oxybenzo­yl)-2,7-dimeth­oxy­naphthalen-1-yl]carbon­yl}phenyl acetate
Source: Acta Crystallogr Sect E Struct Rep Online. 2012 Jul 21;68(Pt 8):o2503. doi: 10.1107/S160053681203228X (PMC3414956; doi:10.1107/S160053681203228X)
Supplement: Supplementary file 2 [file e-68-o2503-Isup2.hkl]

#
# h,k,l, Fc-squared, Fo-squared, sigma(Fo-squared) and status flag
#
data_I
_shelx_title ' YonezawaLab_110720_1_'
_shelx_refln_list_code          4
_shelx_F_calc_maximum      467.02
_exptl_crystal_F_000      2144.00
_reflns_d_resolution_high  0.8312
 
loop_
 _symmetry_equiv_pos_as_xyz
 'x, y, z'
 '-x, y, -z+1/2'
 'x+1/2, y+1/2, z'
 '-x+1/2, y+1/2, -z+1/2'
 '-x, -y, -z'
 'x, -y, z-1/2'
 '-x+1/2, -y+1/2, -z'
 'x+1/2, -y+1/2, z-1/2'
 
_cell_length_a    44.1149
_cell_length_b     7.9710
_cell_length_c    15.0347
_cell_angle_alpha  90.000
_cell_angle_beta   99.439
_cell_angle_gamma  90.000
 
_shelx_F_squared_multiplier     1.000
 
loop_
 _refln_index_h
 _refln_index_k
 _refln_index_l
 _refln_F_squared_calc
 _refln_F_squared_meas
 _refln_F_squared_sigma
 _refln_observed_status
   4   0   0    55198.95    60750.01    340.55 o
   6   0   0     4075.81     4069.62     35.48 o
   8   0   0    10439.24     9735.33     61.54 o
  10   0   0     9128.92     8332.92     58.26 o
  12   0   0      745.97      761.83     14.78 o
  14   0   0      613.53      586.08     13.98 o
  16   0   0    12754.56    12327.71     73.86 o
  18   0   0     3325.67     3357.92     25.88 o
  20   0   0     5779.61     5561.37     37.08 o
  22   0   0      502.38      481.01      9.84 o
  24   0   0     3782.32     3417.29     25.37 o
  26   0   0       38.57       59.49      5.88 o
  28   0   0     1448.99     1455.10     15.02 o
  30   0   0      199.87      185.60      7.09 o
  32   0   0     1695.92     1704.27     27.71 o
  34   0   0       70.24       82.05      9.75 o
  36   0   0      744.31      770.76     22.71 o
  38   0   0      285.55      316.74     15.17 o
  40   0   0     5716.22     5964.53     69.22 o
  42   0   0      727.95      776.75     22.91 o
  44   0   0       13.53        7.30     10.96 o
  46   0   0        1.07       -4.66     10.28 o
  48   0   0      111.31      143.32     16.30 o
  50   0   0        7.87        9.38     13.94 o
  52   0   0      106.75       30.90     41.85 o
   1   1   0     6220.23     5667.48     22.12 o
   3   1   0    12452.85    10590.85     39.91 o
   5   1   0    22772.55    21057.48     86.02 o
   7   1   0   127759.52   147075.67   1014.19 o
   9   1   0    23743.49    22068.18     99.91 o
  11   1   0     3243.83     3021.12     20.40 o
  13   1   0       18.31       28.98      4.93 o
  15   1   0      571.11      452.26      8.26 o
  17   1   0      148.38      231.11      6.70 o
  19   1   0       80.22       71.92      4.99 o
  21   1   0     3169.08     3076.05     17.09 o
  23   1   0        7.67        7.84      2.91 o
  25   1   0      398.80      318.24      5.39 o
  27   1   0     1051.00     1076.32      8.45 o
  29   1   0      100.92      107.24      4.06 o
  31   1   0      485.92      447.66      7.05 o
  33   1   0      307.81      310.48     12.42 o
  35   1   0     1333.01     1349.45     20.90 o
  37   1   0     1342.42     1372.62     22.53 o
  39   1   0      463.53      452.91     16.33 o
  41   1   0      150.61      162.93     11.66 o
  43   1   0       51.96       41.16      8.01 o
  45   1   0        9.84        2.27      5.74 o
  47   1   0      177.81      201.60     10.92 o
  49   1   0      219.69      291.00     16.12 o
  51   1   0       50.08       19.46     11.39 o
   0   2   0    62478.50    59136.81    646.30 o
   2   2   0    21572.82    20351.56     87.00 o
   4   2   0    12719.36    11731.53     52.68 o
   6   2   0       20.75        9.79      3.25 o
   8   2   0    20074.27    19367.48     83.81 o
  10   2   0    38547.28    37568.29    173.72 o
  12   2   0    10720.60    10754.26     47.31 o
  14   2   0      827.02      579.51      7.42 o
  16   2   0      524.80      502.73      7.53 o
  18   2   0    10292.23    11150.06     47.99 o
  20   2   0       62.92       47.25      3.76 o
  22   2   0      680.45      810.17      7.51 o
  24   2   0      744.79      720.34      8.71 o
  26   2   0      196.11      171.70      5.23 o
  28   2   0      263.80      268.28      6.05 o
  30   2   0      206.75      212.28     10.63 o
  32   2   0     1397.45     1403.21     20.18 o
  34   2   0     1443.87     1410.21     24.68 o
  36   2   0      549.54      542.91     18.62 o
  38   2   0      173.32      169.30     12.23 o
  40   2   0       79.20      102.19     10.50 o
  42   2   0       69.94       93.36      9.51 o
  44   2   0      103.60      161.39     12.22 o
  46   2   0       37.70       46.03      9.03 o
  48   2   0       23.99        2.81      6.19 o
  50   2   0       14.31        2.83      4.93 o
   1   3   0     7333.03     7483.49     31.21 o
   3   3   0    16807.54    16028.52     70.98 o
   5   3   0      215.61      232.12      4.44 o
   7   3   0       98.02      105.08      3.03 o
   9   3   0     6838.28     6952.19     29.55 o
  11   3   0      132.51      211.88      4.03 o
  13   3   0      973.35      975.65     10.97 o
  15   3   0    21218.59    22957.11    115.36 o
  17   3   0     3138.12     3234.50     20.73 o
  19   3   0     7169.00     7247.70     45.15 o
  21   3   0      190.37      164.70      6.32 o
  23   3   0      460.20      436.43      8.25 o
  25   3   0     2282.59     2439.48     19.82 o
  27   3   0      738.25      686.81     15.05 o
  29   3   0        4.01        0.10      4.71 o
  31   3   0     4341.24     4439.25     43.73 o
  33   3   0      555.54      493.98     18.03 o
  35   3   0       63.61       59.21     11.41 o
  37   3   0      292.60      308.79     14.72 o
  39   3   0       71.49       95.42     10.90 o
  41   3   0      245.66      260.19     12.74 o
  43   3   0       37.77       48.39      8.84 o
  45   3   0       55.01       35.93      6.86 o
  47   3   0        0.06        2.22      5.50 o
  49   3   0       16.48        4.99      7.20 o
   0   4   0        0.03        2.24      2.21 o
   2   4   0     4869.46     4886.63     21.43 o
   4   4   0      964.26      910.98      6.41 o
   6   4   0     2057.07     1717.02     12.18 o
   8   4   0      146.77      158.73      5.20 o
  10   4   0     4801.38     5095.29     25.27 o
  12   4   0        0.19       10.21      3.88 o
  14   4   0     2214.62     2110.91     15.54 o
  16   4   0       95.54       71.00      5.73 o
  18   4   0      941.68      894.24     11.21 o
  20   4   0      132.19      129.14      7.47 o
  22   4   0      271.26      259.14     10.11 o
  24   4   0      730.52      783.28     22.97 o
  26   4   0      100.11       97.81      9.07 o
  28   4   0      269.82      278.74     12.22 o
  30   4   0     1337.04     1399.08     20.83 o
  32   4   0     1289.15     1280.37     20.13 o
  34   4   0     1019.69     1051.79     19.64 o
  36   4   0       76.30       61.53     12.74 o
  38   4   0       61.05       79.19     15.03 o
  40   4   0       87.29      101.25     15.13 o
  42   4   0        0.09        3.40      7.35 o
  44   4   0        1.03        1.10      5.84 o
  46   4   0        0.01        1.48      6.78 o
   1   5   0     3297.85     3423.01     30.16 o
   3   5   0     1526.29     1550.21     18.67 o
   5   5   0       42.67       23.72      4.35 o
   7   5   0      583.50      561.32      9.17 o
   9   5   0     3434.61     3581.42     24.88 o
  11   5   0        3.73        8.15      4.21 o
  13   5   0      117.50       90.96      5.79 o
  15   5   0      900.68      904.26     11.66 o
  17   5   0     4847.61     4830.01     37.40 o
  19   5   0      285.88      261.82     11.05 o
  21   5   0       69.67       82.94      8.22 o
  23   5   0      793.27      806.34     16.66 o
  25   5   0      123.15      167.43     12.40 o
  27   5   0      275.19      258.16     14.58 o
  29   5   0        0.96        8.17      7.67 o
  31   5   0        6.42        8.99      7.50 o
  33   5   0      606.93      651.84     18.80 o
  35   5   0       35.83       31.30      8.57 o
  37   5   0       53.92       70.77      8.95 o
  39   5   0       82.74       69.83     10.36 o
  41   5   0       21.66        0.48      5.70 o
  43   5   0       16.56       -0.06      5.12 o
   0   6   0      774.74      734.28     24.63 o
   2   6   0      786.85      835.06     18.15 o
   4   6   0     1158.86     1136.69     17.51 o
   6   6   0     1084.82      971.84     17.86 o
   8   6   0      558.47      529.13     13.88 o
  10   6   0        0.44        1.29      4.86 o
  12   6   0      217.26      231.39     10.93 o
  14   6   0      820.50      860.24     16.85 o
  16   6   0       83.90       93.19      9.23 o
  18   6   0     1085.75     1068.77     19.05 o
  20   6   0       50.85       79.99      8.20 o
  22   6   0      104.13      126.14      9.10 o
  24   6   0      445.78      448.33     15.41 o
  26   6   0      690.51      750.12     18.00 o
  28   6   0       38.84       88.34      9.35 o
  30   6   0       46.56       47.50      8.66 o
  32   6   0       35.90       12.99      8.18 o
  34   6   0       64.75       66.54     12.66 o
  36   6   0        0.03       -0.22      4.87 o
  38   6   0      157.73      177.06     15.62 o
  40   6   0       22.65        0.58      6.22 o
   1   7   0      768.34      821.42     30.27 o
   3   7   0       77.63       83.20     13.69 o
   5   7   0       24.16       32.99      9.61 o
   7   7   0       89.61       83.58     10.60 o
   9   7   0       28.32       36.63      8.96 o
  11   7   0       48.13       54.85     13.32 o
  13   7   0       23.13       19.94     11.46 o
  15   7   0      294.86      262.41     18.17 o
  17   7   0      110.35      155.89     18.30 o
  19   7   0        2.02        3.08      9.66 o
  21   7   0       69.70       44.58     13.04 o
  23   7   0       30.91       21.95      9.63 o
  25   7   0      802.13      853.81     20.47 o
  27   7   0       11.74       10.43      8.48 o
  29   7   0      337.00      372.61     17.08 o
  31   7   0      189.80      229.20     42.64 o
  33   7   0        0.01       -0.20      6.06 o
  35   7   0       10.26        8.48      7.19 o
   0   8   0       38.03       23.87     15.30 o
   2   8   0      245.34      260.89     14.02 o
   4   8   0       59.01       49.36     10.72 o
   6   8   0        6.31        3.75      7.26 o
   8   8   0       19.62       13.07      9.55 o
  10   8   0       42.47       37.88     11.33 o
  12   8   0       35.63       39.19     11.49 o
  14   8   0      108.98      109.03     13.30 o
  16   8   0      107.81      124.26     12.66 o
  18   8   0       16.10       15.15      8.54 o
  20   8   0       32.61       19.45      8.37 o
  22   8   0       45.30       26.24     14.43 o
  24   8   0       11.70        3.13      9.73 o
  26   8   0       23.49        9.68      9.98 o
  28   8   0       41.02       10.90     10.38 o
   1   9   0        0.07        0.30     15.77 o
   3   9   0        4.05       -0.23     18.62 o
   5   9   0      155.20       -3.15     11.33 o
   7   9   0       84.98       -0.96      6.44 o
   9   9   0       36.23        3.74      6.66 o
  11   9   0       48.80        9.02      7.35 o
  13   9   0       70.78       25.60     14.33 o
  15   9   0       28.14       16.34     11.02 o
  17   9   0        9.81       10.34      9.86 o
 -51   1   1      122.49      172.46     13.68 o
 -49   1   1       20.54        5.99      5.87 o
 -47   1   1       25.60       32.62      8.01 o
 -45   1   1      115.47      134.38     10.45 o
 -43   1   1      103.48      109.48     10.33 o
 -41   1   1      369.41      416.81     13.89 o
 -39   1   1      818.32      816.56     18.55 o
 -37   1   1     5049.47     5269.95     56.12 o
 -35   1   1      453.98      462.64     12.95 o
 -33   1   1      352.51      353.62     10.03 o
 -31   1   1      522.85      525.90      7.18 o
 -29   1   1      768.29      748.25      7.85 o
 -27   1   1     1302.32     1194.93      9.80 o
 -25   1   1       83.99       90.27      3.99 o
 -23   1   1     4635.33     5320.42     24.51 o
 -21   1   1     6427.60     6648.84     30.69 o
 -19   1   1     2269.64     2247.73     14.52 o
 -17   1   1     6428.75     6458.89     30.76 o
 -15   1   1     9443.35     9583.15     42.52 o
 -13   1   1      159.21      182.17      3.39 o
 -11   1   1    48262.19    45984.89    207.90 o
  -9   1   1    36916.64    35173.85    161.41 o
  -7   1   1    36442.29    34500.90    158.39 o
  -5   1   1    31597.14    29116.22    125.82 o
  -3   1   1    53314.29    55874.27    346.07 o
  -1   1   1     5222.60     4617.46     19.29 o
   1   1   1    10161.18     8483.54     30.48 o
   3   1   1     7127.77     6268.04     27.41 o
   5   1   1    22599.98    20407.93     87.14 o
   7   1   1     3845.27     3827.98     30.33 o
   9   1   1     1610.68     1665.14     11.49 o
  11   1   1     1946.76     1999.24     15.59 o
  13   1   1      317.40      271.80      7.49 o
  15   1   1      140.93      194.79      6.53 o
  17   1   1     2608.75     2454.63     15.93 o
  19   1   1     5813.87     6195.18     27.38 o
  21   1   1     1418.92     1315.48      9.43 o
  23   1   1      443.46      402.07      5.56 o
  25   1   1      386.59      343.84      5.47 o
  27   1   1        0.00        2.11      2.54 o
  29   1   1       75.19       73.08      4.88 o
  31   1   1        2.05        6.72      5.20 o
  33   1   1     1536.49     1475.62     19.55 o
  35   1   1      903.00      909.82     18.70 o
  37   1   1       51.12       42.68      8.73 o
  39   1   1      235.78      243.12     11.67 o
  41   1   1      274.03      256.17     15.12 o
  43   1   1        0.15        2.48      5.35 o
  45   1   1       12.44        4.40      5.77 o
  47   1   1       57.45       38.87     12.37 o
  49   1   1        4.22        2.21      7.10 o
  51   1   1        8.44        3.74      9.37 o
 -50   2   1       71.11        8.82      6.43 o
 -48   2   1       96.15       28.92     14.55 o
 -46   2   1       33.74       34.11      9.60 o
 -44   2   1      213.68      242.49     14.69 o
 -42   2   1       98.49      124.47     12.58 o
 -40   2   1      553.23      569.00     19.77 o
 -38   2   1       97.20      100.38     10.61 o
 -36   2   1     1074.37     1109.48     22.03 o
 -34   2   1     2187.91     2147.29     29.44 o
 -32   2   1      464.38      403.69     15.28 o
 -30   2   1      744.23      752.99     12.18 o
 -28   2   1      360.69      390.16      7.52 o
 -26   2   1      126.62      152.32      5.80 o
 -24   2   1      296.90      315.62      5.08 o
 -22   2   1     9197.56    10141.29     45.95 o
 -20   2   1     2639.99     2997.43     17.29 o
 -18   2   1    12972.20    14361.76     76.00 o
 -16   2   1    36196.96    36604.57    174.92 o
 -14   2   1     1856.01     1885.23     13.18 o
 -12   2   1     8045.15     8209.06     36.66 o
 -10   2   1    34844.77    33884.41    155.13 o
  -8   2   1      191.34      163.59      4.48 o
  -6   2   1    21338.41    19618.69     86.90 o
  -4   2   1      167.55      195.06      6.68 o
  -2   2   1     5445.73     5015.63     25.22 o
   0   2   1    76813.59    76487.49    458.63 o
   2   2   1    19090.39    18282.38     75.23 o
   4   2   1     1684.84     1571.89     13.26 o
   6   2   1     4264.69     4166.81     23.61 o
   8   2   1    17584.01    16751.94     77.30 o
  10   2   1    12598.79    12155.68     54.62 o
  12   2   1     6681.99     6883.80     30.45 o
  14   2   1      809.43      800.36      7.59 o
  16   2   1       93.03       95.66      4.16 o
  18   2   1        2.50        7.58      2.91 o
  20   2   1     2234.69     2622.37     15.08 o
  22   2   1      151.36      148.20      5.28 o
  24   2   1      124.02      132.53      4.66 o
  26   2   1      419.72      346.37      7.97 o
  28   2   1       56.40       51.14      5.21 o
  30   2   1      651.44      660.33     14.48 o
  32   2   1     1124.56      992.60     18.37 o
  34   2   1        7.69        7.29      6.62 o
  36   2   1      234.95      237.48     11.55 o
  38   2   1      401.53      463.79     19.97 o
  40   2   1      464.57      451.47     15.47 o
  42   2   1       18.19       23.69      7.94 o
  44   2   1       36.16       21.92      7.47 o
  46   2   1       10.29        7.61      6.51 o
  48   2   1       68.67       15.62      9.10 o
  50   2   1       15.85        3.99      9.25 o
 -49   3   1       11.13        3.40      7.15 o
 -47   3   1        2.69        1.78      5.93 o
 -45   3   1       57.97       67.06     10.25 o
 -43   3   1       16.07       27.59      9.36 o
 -41   3   1      271.77      312.05     14.76 o
 -39   3   1     1381.80     1406.77     22.95 o
 -37   3   1       15.10        5.47      7.40 o
 -35   3   1      615.46      565.76     19.19 o
 -33   3   1      628.32      697.16     19.44 o
 -31   3   1      242.54      268.93     13.94 o
 -29   3   1       62.81       74.34      7.33 o
 -27   3   1      371.85      389.17     10.10 o
 -25   3   1     2199.98     2435.01     21.06 o
 -23   3   1        5.31        8.30      4.61 o
 -21   3   1      471.53      578.44      9.08 o
 -19   3   1     1725.77     1718.88     15.74 o
 -17   3   1       23.84       20.89      3.24 o
 -15   3   1        4.41       24.38      3.26 o
 -13   3   1      666.08      754.16      5.66 o
 -11   3   1      102.65       77.21      3.80 o
  -9   3   1     3219.84     3166.16     17.80 o
  -7   3   1     3232.48     2733.85     14.75 o
  -5   3   1       24.02       36.13      3.39 o
  -3   3   1     1222.29     1379.94      9.74 o
  -1   3   1     5927.95     5834.18     25.40 o
   1   3   1    18687.78    17953.71     75.44 o
   3   3   1    10308.31    10201.24     40.54 o
   5   3   1    14126.35    14822.96     64.09 o
   7   3   1    17752.87    17879.47     80.34 o
   9   3   1    12042.96    12360.59     56.44 o
  11   3   1     5402.90     5764.54     27.11 o
  13   3   1     6220.52     6617.53     33.93 o
  15   3   1     1398.41     1619.12     13.32 o
  17   3   1     6590.71     6647.09     33.20 o
  19   3   1      806.04      855.82      9.53 o
  21   3   1      935.83     1042.55      9.93 o
  23   3   1      474.45      472.97      7.47 o
  25   3   1       73.04       58.27      5.43 o
  27   3   1     1510.68     1527.82     18.29 o
  29   3   1     1191.58     1191.52     17.85 o
  31   3   1        0.69        1.42      5.70 o
  33   3   1     1726.55     1758.80     28.07 o
  35   3   1      141.59      145.20     13.47 o
  37   3   1       22.20       14.21      8.23 o
  39   3   1        0.04       -0.63      6.01 o
  41   3   1       14.15       29.41      7.68 o
  43   3   1      148.14      208.43     13.29 o
  45   3   1        4.91        7.46      7.72 o
  47   3   1        2.76       -0.04      4.21 o
  49   3   1       11.32        5.15      6.69 o
 -46   4   1       26.51        6.60      7.91 o
 -44   4   1      195.38      152.71     21.82 o
 -42   4   1        3.41        3.62      6.04 o
 -40   4   1     1557.51     1593.94     23.63 o
 -38   4   1      380.37      358.54     14.07 o
 -36   4   1      689.36      710.77     19.59 o
 -34   4   1      378.21      377.20     13.57 o
 -32   4   1      568.90      575.53     30.24 o
 -30   4   1      599.71      643.02     17.20 o
 -28   4   1       34.30       49.36      7.35 o
 -26   4   1      257.48      251.11     10.66 o
 -24   4   1       17.31       26.11      6.76 o
 -22   4   1        7.59        2.61      4.87 o
 -20   4   1     1314.09     1272.19     16.73 o
 -18   4   1       13.02       17.44      5.44 o
 -16   4   1      248.35      295.09      7.74 o
 -14   4   1      186.84      197.34      7.04 o
 -12   4   1       95.63      122.42      5.87 o
 -10   4   1     2581.33     2757.54     15.97 o
  -8   4   1     3571.60     3406.35     17.59 o
  -6   4   1      668.49      565.53      6.64 o
  -4   4   1     6619.57     7077.10     32.61 o
  -2   4   1     3146.27     2772.29     13.38 o
   0   4   1     1023.51     1211.64      7.35 o
   2   4   1     4999.15     4973.11     21.10 o
   4   4   1      112.31       67.68      3.15 o
   6   4   1     1889.51     1929.46     11.14 o
   8   4   1      227.55      160.86      4.58 o
  10   4   1     1271.70     1332.94     10.93 o
  12   4   1      106.00      102.22      5.01 o
  14   4   1     7440.07     7467.74     37.33 o
  16   4   1      492.20      509.51      9.18 o
  18   4   1      176.29      141.77      6.25 o
  20   4   1      284.82      288.22      8.34 o
  22   4   1       21.96       14.49      4.60 o
  24   4   1      464.78      495.08     14.29 o
  26   4   1     1850.90     1887.25     26.63 o
  28   4   1      321.75      335.44     13.87 o
  30   4   1     2145.60     2239.11     29.02 o
  32   4   1      148.80      155.95     12.58 o
  34   4   1       54.33       56.02     10.18 o
  36   4   1      229.46      245.18     16.22 o
  38   4   1      566.14      641.41     21.70 o
  40   4   1        0.21       -2.76      8.34 o
  42   4   1      140.38      155.35     12.64 o
  44   4   1       95.67       33.80     19.07 o
  46   4   1       18.90        4.12      5.71 o
 -45   5   1       17.74        0.07      7.33 o
 -43   5   1        5.00        0.51      6.65 o
 -41   5   1      527.67      596.13     16.70 o
 -39   5   1      167.31      152.05     12.08 o
 -37   5   1        0.29        3.41      5.69 o
 -35   5   1      137.87      146.35     10.81 o
 -33   5   1      452.38      453.05     15.38 o
 -31   5   1      355.02      433.17     16.09 o
 -29   5   1      464.75      497.17     16.25 o
 -27   5   1      114.54      107.14      9.35 o
 -25   5   1      112.41      105.57     10.57 o
 -23   5   1       62.72       69.54      7.28 o
 -21   5   1        0.09        4.92      5.03 o
 -19   5   1       11.54       12.15      5.17 o
 -17   5   1     1476.03     1194.08     15.81 o
 -15   5   1      954.16      966.79     13.17 o
 -13   5   1       37.30       15.57      4.21 o
 -11   5   1      315.40      267.71      7.24 o
  -9   5   1      772.16      705.69     11.01 o
  -7   5   1       16.39       32.79      4.53 o
  -5   5   1      938.45      929.60     11.81 o
  -3   5   1     2323.84     2315.29     24.78 o
  -1   5   1     4396.61     4875.51     65.86 o
   1   5   1       59.86       54.14      4.74 o
   3   5   1     2155.15     2212.09     16.51 o
   5   5   1      552.77      511.99      9.87 o
   7   5   1     1600.64     1689.44     15.33 o
   9   5   1      342.69      399.26     11.09 o
  11   5   1       38.31       27.74      6.46 o
  13   5   1      645.36      658.62     13.62 o
  15   5   1     1117.06     1080.80     15.01 o
  17   5   1       72.41       69.47      6.71 o
  19   5   1      150.99      120.36      7.25 o
  21   5   1     2014.55     2030.56     28.13 o
  23   5   1     1023.70     1082.38     20.88 o
  25   5   1      437.80      521.30     16.66 o
  27   5   1      963.30      976.56     19.20 o
  29   5   1      135.52      160.73     11.45 o
  31   5   1      385.57      347.12     14.31 o
  33   5   1     1817.02     1849.70     28.60 o
  35   5   1        0.71       11.37      8.48 o
  37   5   1        0.50        4.05      5.80 o
  39   5   1       40.31       39.55      9.97 o
  41   5   1        2.78       -0.44      5.76 o
  43   5   1       37.65        5.02      6.62 o
 -40   6   1        1.42        1.39      4.91 o
 -38   6   1       44.76        3.14      5.55 o
 -36   6   1        4.89        1.69      4.81 o
 -34   6   1      150.20      117.03     16.63 o
 -32   6   1      695.16      701.88     47.66 o
 -30   6   1      563.18      601.00     14.02 o
 -28   6   1      259.33      250.28     11.40 o
 -26   6   1       95.46       68.77     10.27 o
 -24   6   1      393.53      415.15     11.47 o
 -22   6   1     1083.28     1114.67     20.47 o
 -20   6   1      113.11      111.46      9.54 o
 -18   6   1      124.57      165.26     12.01 o
 -16   6   1      510.51      472.05     15.48 o
 -14   6   1     2041.24     2083.02     34.34 o
 -12   6   1      379.52      380.84     19.61 o
 -10   6   1      152.46      152.97     11.59 o
  -8   6   1      641.68      641.19     14.74 o
  -6   6   1      506.22      496.44     13.20 o
  -4   6   1       24.71       30.11      6.56 o
  -2   6   1      582.41      555.53     14.37 o
   0   6   1        6.71        1.88      5.18 o
   2   6   1      161.29      161.52      9.81 o
   4   6   1        3.39       -2.37      7.54 o
   6   6   1     1355.96     1321.71     20.43 o
   8   6   1       32.28       36.47      8.18 o
  10   6   1      510.96      481.04     12.40 o
  12   6   1        8.81       12.74      6.55 o
  14   6   1      170.67      169.80     11.18 o
  16   6   1       15.93       17.68      6.46 o
  18   6   1      910.58      972.19     16.49 o
  20   6   1     1616.15     1529.08     23.10 o
  22   6   1      558.13      518.26     15.71 o
  24   6   1      634.37      631.73     18.42 o
  26   6   1        1.34        6.59      8.89 o
  28   6   1      868.59     1018.78     20.57 o
  30   6   1      483.13      503.51     13.69 o
  32   6   1       27.87       31.45      8.54 o
  34   6   1      174.33      188.75     10.58 o
  36   6   1       60.46        0.58      5.40 o
  38   6   1       18.86       -0.87      4.18 o
  40   6   1        0.07        0.51      6.95 o
 -35   7   1        2.31        0.87      5.11 o
 -33   7   1        1.55        2.70      7.95 o
 -31   7   1        4.23        3.00      7.12 o
 -29   7   1      149.94      185.88     14.12 o
 -27   7   1      419.12      454.88     17.02 o
 -25   7   1      167.36      163.84     11.24 o
 -23   7   1       13.47       24.43     11.12 o
 -21   7   1       11.19       19.36     11.11 o
 -19   7   1      186.47      221.67     17.41 o
 -17   7   1      449.40      475.23     22.12 o
 -15   7   1      400.52      390.77     20.23 o
 -13   7   1       29.87       24.52     11.85 o
 -11   7   1      629.98      634.37     24.13 o
  -9   7   1      654.83      729.28     25.01 o
  -7   7   1      105.98      134.78     22.75 o
  -5   7   1      126.20       88.52     11.08 o
  -3   7   1      303.21      303.36     17.54 o
  -1   7   1      722.10      796.04     23.50 o
   1   7   1       34.37       41.23     10.74 o
   3   7   1        5.43        5.95      9.60 o
   5   7   1      158.97      199.60     14.85 o
   7   7   1      247.37      287.31     14.81 o
   9   7   1       50.92       27.36      8.75 o
  11   7   1        4.56        7.36      7.45 o
  13   7   1      293.75      340.26     12.29 o
  15   7   1     1090.80     1018.48     20.58 o
  17   7   1      406.62      354.23     14.11 o
  19   7   1      149.00      143.23     13.06 o
  21   7   1      255.38      312.69     13.36 o
  23   7   1       13.82        6.98      7.63 o
  25   7   1       57.94       45.53     10.08 o
  27   7   1        0.39       -1.74      5.74 o
  29   7   1        0.42        2.36      5.97 o
  31   7   1       16.80        3.33      8.32 o
  33   7   1        2.27       -1.42      7.10 o
  35   7   1        7.63        0.90      5.60 o
 -28   8   1       33.91       -3.09     11.70 o
 -26   8   1        3.36       -1.00      8.79 o
 -24   8   1        3.05       -0.19      4.77 o
 -22   8   1        7.09        0.90      6.00 o
 -20   8   1       88.08       63.31     18.07 o
 -18   8   1       99.66      103.17     12.79 o
 -16   8   1        1.53        3.42      7.71 o
 -14   8   1       48.71       39.89     10.84 o
 -12   8   1      467.54      493.37     18.39 o
 -10   8   1      144.79      120.76     27.82 o
  -8   8   1     1130.06     1168.95     29.62 o
  -6   8   1      212.60      156.21     33.75 o
  -4   8   1      116.57       68.52     29.79 o
  -2   8   1       85.21       84.97     30.90 o
   0   8   1       32.07       24.12     12.57 o
   2   8   1      533.07      574.02     19.25 o
   4   8   1       93.36       89.26     17.96 o
   6   8   1        2.15        4.41      8.42 o
   8   8   1       20.16        9.22      6.91 o
  10   8   1      180.69      226.18     14.53 o
  12   8   1       23.27       45.07     10.40 o
  14   8   1      156.54      179.76     13.16 o
  16   8   1      516.65      630.99     18.03 o
  18   8   1        0.38       -3.48      9.29 o
  20   8   1       79.58       80.67     24.37 o
  22   8   1        4.96        3.79      9.57 o
  24   8   1       75.08       47.56     18.02 o
  26   8   1        4.51        8.11      9.16 o
  28   8   1        0.30        0.28      7.55 o
 -17   9   1       78.44       24.24     23.77 o
 -15   9   1        1.32        3.88      6.98 o
 -13   9   1        6.71        3.12      7.75 o
 -11   9   1      159.12       -1.13     10.75 o
  -9   9   1      276.00      318.72     31.71 o
  -7   9   1       75.58       15.95      9.77 o
  -5   9   1       52.11        8.03      9.14 o
  -3   9   1        0.28       -1.44      9.42 o
  -1   9   1        5.27        6.56     24.21 o
   1   9   1        2.03       -7.79     18.43 o
   3   9   1      288.05      423.34     55.63 o
   5   9   1       10.16        2.96      7.00 o
   7   9   1       18.02       -1.22      6.23 o
   9   9   1       34.41       -0.52      6.11 o
  11   9   1       72.80       -1.07      6.05 o
  13   9   1       14.44       -0.49      6.92 o
  15   9   1        1.50        5.26      8.81 o
  17   9   1       87.76       39.32     19.15 o
 -52   0   2        8.50        3.24     12.61 o
 -50   0   2      418.34      519.32     29.37 o
 -48   0   2        0.06        8.88      9.41 o
 -46   0   2      251.25      306.59     14.53 o
 -44   0   2        5.82       12.02      8.53 o
 -42   0   2      380.46      416.29     15.68 o
 -40   0   2       57.22       54.93     12.99 o
 -38   0   2     9043.35     9299.17    103.36 o
 -36   0   2      442.99      455.36     16.73 o
 -34   0   2      352.76      423.47     17.45 o
 -32   0   2       25.55       24.87      9.01 o
 -30   0   2       85.09      121.06      9.13 o
 -28   0   2     3793.80     3665.43     27.42 o
 -26   0   2     1499.92     1496.09     15.58 o
 -24   0   2      136.73      156.17      5.88 o
 -22   0   2     2274.92     2636.17     21.05 o
 -20   0   2     5366.99     5991.11     42.83 o
 -18   0   2      491.62      504.81     11.73 o
 -16   0   2      106.48       56.14      7.26 o
 -14   0   2     1017.99     1100.01     16.54 o
 -12   0   2       76.04       38.14      8.40 o
 -10   0   2    23391.00    21861.44    138.59 o
  -8   0   2   218111.64   284317.75   5748.70 o
  -6   0   2    38589.83    36711.55    226.15 o
  -4   0   2    11268.12     9653.69     53.50 o
  -2   0   2    18111.40    17285.70     89.54 o
   0   0   2    66152.66    73724.06    475.03 o
   2   0   2      121.06      184.29      6.49 o
   4   0   2     3807.15     3570.67     31.32 o
   6   0   2     4027.63     4160.89     66.22 o
   8   0   2     5562.92     4986.58     68.28 o
  10   0   2     5423.39     5279.21     44.40 o
  12   0   2      384.37      392.78      9.56 o
  14   0   2     7548.31     7580.31     50.02 o
  16   0   2     8586.90     8791.86     64.12 o
  18   0   2     4177.58     4018.48     27.50 o
  20   0   2    12813.26    12925.52     77.95 o
  22   0   2      122.77      136.37      5.89 o
  24   0   2     6416.24     6280.85     44.92 o
  26   0   2      744.01      752.84     12.53 o
  28   0   2     1296.53     1286.03     16.37 o
  30   0   2       21.06       30.75      8.82 o
  32   0   2     4115.19     4243.50     50.93 o
  34   0   2     3940.49     3897.33     44.69 o
  36   0   2      604.73      609.48     24.21 o
  38   0   2     8747.43     9124.24    101.50 o
  40   0   2       22.15       16.83      9.31 o
  42   0   2      182.96      190.75     19.80 o
  44   0   2       41.55       35.64     15.57 o
  46   0   2       32.60        9.64     10.84 o
  48   0   2      109.14      118.70     47.88 o
  50   0   2      260.54      291.93     21.22 o
 -51   1   2       41.46       14.28      7.16 o
 -49   1   2       84.19       34.37     17.43 o
 -47   1   2       12.84       16.29      8.84 o
 -45   1   2      135.96      134.86     13.07 o
 -43   1   2       52.96       50.86     10.59 o
 -41   1   2      278.68      283.46     12.34 o
 -39   1   2       15.91       11.67      7.36 o
 -37   1   2      175.17      184.82      9.72 o
 -35   1   2      801.71      792.76     12.61 o
 -33   1   2      224.08      216.73      9.03 o
 -31   1   2      808.08      870.68     10.13 o
 -29   1   2     1436.11     1478.12     12.10 o
 -27   1   2      684.08      765.28      8.70 o
 -25   1   2     3330.57     3391.17     17.14 o
 -23   1   2     1503.25     1551.36     10.34 o
 -21   1   2      270.15      258.01      5.93 o
 -19   1   2    17713.13    18196.29     82.86 o
 -17   1   2    24789.00    24090.45    103.57 o
 -15   1   2    17100.42    16074.91     66.18 o
 -13   1   2    14685.98    14519.13     62.85 o
 -11   1   2    24343.32    22947.23    100.66 o
  -9   1   2   115691.35   127461.37    717.78 o
  -7   1   2    40111.13    38065.25    179.91 o
  -5   1   2      538.23      610.82      9.25 o
  -3   1   2      824.09      959.19     11.25 o
  -1   1   2    13663.92    11973.18     51.20 o
   1   1   2     7951.43     7536.33     36.70 o
   3   1   2     1193.77     1285.09     11.13 o
   5   1   2    14550.93    12344.11     58.26 o
   7   1   2       49.77       56.09      4.41 o
   9   1   2    13336.50    12206.99     52.39 o
  11   1   2    10311.09     9505.77     40.73 o
  13   1   2     1996.33     1985.64     13.18 o
  15   1   2      102.39      123.83      3.22 o
  17   1   2     4123.96     3973.30     22.90 o
  19   1   2       26.38       26.61      3.21 o
  21   1   2     2868.24     2855.53     14.24 o
  23   1   2        3.52       -0.90      2.43 o
  25   1   2     2099.88     2001.94     13.59 o
  27   1   2      793.68      768.40      9.21 o
  29   1   2      691.04      704.22     12.32 o
  31   1   2      311.50      293.65     11.65 o
  33   1   2       83.81      101.08      9.44 o
  35   1   2     4215.16     4265.46     38.26 o
  37   1   2      622.96      581.86     14.63 o
  39   1   2       76.85       66.18      8.74 o
  41   1   2        2.58        5.76      5.84 o
  43   1   2        9.61       15.89      6.58 o
  45   1   2      166.60      159.62      9.04 o
  47   1   2      131.03      118.75     18.24 o
  49   1   2        2.60       -3.07      6.01 o
 -50   2   2       11.84        6.14      5.96 o
 -48   2   2      269.54      346.68     14.11 o
 -46   2   2        2.95        3.60      7.37 o
 -44   2   2      287.54      328.75     32.53 o
 -42   2   2       89.81       98.80     12.03 o
 -40   2   2     2354.02     2491.04     34.51 o
 -38   2   2      769.29      803.09     20.38 o
 -36   2   2      111.54      123.93     15.10 o
 -34   2   2       24.46       34.88      8.18 o
 -32   2   2      281.90      259.10     10.93 o
 -30   2   2      486.35      547.89     11.09 o
 -28   2   2      430.52      397.22      7.87 o
 -26   2   2     5700.24     5875.62     28.79 o
 -24   2   2     1347.32     1287.72      9.66 o
 -22   2   2       36.47       27.48      3.84 o
 -20   2   2    22417.54    24498.68    109.44 o
 -18   2   2     1342.05     1598.20     12.10 o
 -16   2   2      488.76      451.35      7.07 o
 -14   2   2     6902.50     7152.27     31.24 o
 -12   2   2     5816.29     5825.68     27.11 o
 -10   2   2     9698.16     9610.73     41.85 o
  -8   2   2    13631.39    12496.20     57.91 o
  -6   2   2    33724.73    31728.52    145.33 o
  -4   2   2     6948.55     6917.10     32.73 o
  -2   2   2    42575.97    40431.21    191.87 o
   0   2   2    24366.09    22047.71     91.75 o
   2   2   2     2214.60     2344.72     11.92 o
   4   2   2     2871.46     2899.78     16.50 o
   6   2   2     5081.00     4908.75     24.98 o
   8   2   2      599.22      670.08      6.13 o
  10   2   2     3616.27     3573.57     17.29 o
  12   2   2        7.85        6.07      1.34 o
  14   2   2      148.04      195.07      5.42 o
  16   2   2     1393.55     1404.35     11.29 o
  18   2   2      404.49      436.78      7.32 o
  20   2   2      960.49     1034.38      9.35 o
  22   2   2      404.07      448.52      7.65 o
  24   2   2     3287.96     3584.58     22.58 o
  26   2   2      996.11      903.64     13.18 o
  28   2   2     1013.91     1014.57     18.02 o
  30   2   2     2168.69     2124.48     24.23 o
  32   2   2      946.73     1010.96     18.23 o
  34   2   2      331.67      337.99     11.34 o
  36   2   2      429.63      423.33     13.45 o
  38   2   2       31.50       42.74      7.98 o
  40   2   2       20.12       26.70      7.31 o
  42   2   2       30.48       30.79      7.90 o
  44   2   2        5.53        5.21      5.50 o
  46   2   2      116.04       81.53     21.13 o
  48   2   2        9.89        4.38      6.28 o
 -49   3   2       34.83       21.82      9.39 o
 -47   3   2       19.21       11.21      7.54 o
 -45   3   2       64.81       71.55     10.56 o
 -43   3   2      214.08      236.28     14.18 o
 -41   3   2       53.87       59.48     10.44 o
 -39   3   2       20.63       31.47      8.36 o
 -37   3   2      576.11      535.78     16.88 o
 -35   3   2     1186.53     1179.14     22.58 o
 -33   3   2       80.26       94.38      8.16 o
 -31   3   2       85.68      108.45      8.77 o
 -29   3   2      844.54      814.36     15.69 o
 -27   3   2     3667.42     3740.92     32.90 o
 -25   3   2      272.81      285.99      9.32 o
 -23   3   2     1228.23     1217.52     13.67 o
 -21   3   2      956.89      998.30     13.50 o
 -19   3   2    10042.71    10331.78     52.49 o
 -17   3   2      538.84      521.35      7.74 o
 -15   3   2      248.03      223.14      3.67 o
 -13   3   2      420.46      380.75      4.69 o
 -11   3   2       11.05        6.39      3.12 o
  -9   3   2     1862.90     1843.97     11.37 o
  -7   3   2     4031.30     3951.35     19.48 o
  -5   3   2     3053.04     3004.97     16.11 o
  -3   3   2     1861.41     1678.12     11.33 o
  -1   3   2     1671.71     1689.08     11.05 o
   1   3   2    24788.41    24020.24     96.62 o
   3   3   2     9064.11     9699.11     40.66 o
   5   3   2     1181.21     1143.63     10.48 o
   7   3   2     2698.89     2919.35     16.36 o
   9   3   2     3774.28     3949.25     20.14 o
  11   3   2      657.03      580.85      6.67 o
  13   3   2      385.04      394.03      7.10 o
  15   3   2      431.48      390.24      6.75 o
  17   3   2       83.47      123.73      5.29 o
  19   3   2     1534.12     1656.45     12.42 o
  21   3   2     2371.28     2560.80     17.07 o
  23   3   2     7029.84     6913.87     41.99 o
  25   3   2        8.98        1.32      3.06 o
  27   3   2     2663.16     2620.46     26.65 o
  29   3   2       13.76       15.66      8.63 o
  31   3   2       17.39       22.14      8.40 o
  33   3   2     1336.45     1315.61     29.92 o
  35   3   2      856.93      865.99     25.36 o
  37   3   2       64.85       48.55     11.99 o
  39   3   2       73.39       75.05     13.70 o
  41   3   2       14.33       20.43     10.03 o
  43   3   2        6.87        0.94      6.41 o
  45   3   2       47.20       14.55      8.04 o
  47   3   2      105.85       60.56     22.64 o
 -48   4   2        8.59        1.38      6.55 o
 -46   4   2       26.33        6.57      5.86 o
 -44   4   2      214.13      263.21     12.08 o
 -42   4   2        0.07       -4.52      5.75 o
 -40   4   2      100.43       91.80      9.15 o
 -38   4   2      315.55      377.27     13.41 o
 -36   4   2     1678.35     1745.34     23.56 o
 -34   4   2       58.27       51.59      8.11 o
 -32   4   2      548.47      588.79     19.29 o
 -30   4   2      369.45      406.07     16.02 o
 -28   4   2     1891.58     1920.97     24.58 o
 -26   4   2     2756.84     2643.39     26.83 o
 -24   4   2       13.80        5.44      5.89 o
 -22   4   2      288.30      323.95     11.30 o
 -20   4   2     2824.44     2855.62     26.35 o
 -18   4   2      235.86      261.71      9.29 o
 -16   4   2        2.34        3.38      4.57 o
 -14   4   2       76.24       69.18      5.46 o
 -12   4   2      660.43      678.76      8.27 o
 -10   4   2     1216.53     1160.65      8.85 o
  -8   4   2       64.84       76.09      3.90 o
  -6   4   2    10099.97    10167.89     43.82 o
  -4   4   2      274.59      268.60      3.90 o
  -2   4   2      570.55      424.80      4.65 o
   0   4   2      268.91      180.72      3.98 o
   2   4   2    10407.97    11230.20     50.62 o
   4   4   2      771.94      786.38      6.54 o
   6   4   2    12479.12    13528.95     56.03 o
   8   4   2     2374.80     2322.07     12.99 o
  10   4   2     1316.55     1354.37     10.56 o
  12   4   2      437.57      427.74      8.26 o
  14   4   2      890.64      848.56     12.37 o
  16   4   2     1774.26     1702.89     15.42 o
  18   4   2      345.49      300.80      8.35 o
  20   4   2      118.75       88.92      9.14 o
  22   4   2      268.89      251.88     11.04 o
  24   4   2       16.83       18.18      7.70 o
  26   4   2     1102.37     1080.22     18.46 o
  28   4   2      262.21      265.44     17.11 o
  30   4   2       87.44       68.61     14.88 o
  32   4   2      914.92      971.67     21.25 o
  34   4   2      384.65      451.59     19.24 o
  36   4   2        5.17        5.35      8.56 o
  38   4   2       10.45        9.39      9.36 o
  40   4   2       43.01       33.14     11.02 o
  42   4   2      149.34       78.23     22.88 o
  44   4   2        1.72       -2.17      6.66 o
  46   4   2      198.99      255.57     15.43 o
 -45   5   2       72.08       -0.84      8.24 o
 -43   5   2        8.95        0.82      4.41 o
 -41   5   2       38.71        7.56      6.86 o
 -39   5   2        0.43        3.09      4.77 o
 -37   5   2       98.06      106.82      8.53 o
 -35   5   2        4.03        3.03      5.38 o
 -33   5   2      246.82      264.92     10.90 o
 -31   5   2       19.47       16.64      5.80 o
 -29   5   2       10.30        6.95      5.54 o
 -27   5   2       96.91      122.30      9.02 o
 -25   5   2      337.44      339.07     11.27 o
 -23   5   2      180.19      185.97      9.27 o
 -21   5   2      943.43      941.79     14.51 o
 -19   5   2     1117.43     1116.11     15.32 o
 -17   5   2      403.88      374.37      9.68 o
 -15   5   2      808.81      781.36     12.30 o
 -13   5   2       11.46        8.42      4.15 o
 -11   5   2        2.90        3.85      4.64 o
  -9   5   2     1009.83      871.20     12.26 o
  -7   5   2     3045.60     3198.11     24.39 o
  -5   5   2     5282.57     5391.72     36.22 o
  -3   5   2      614.78      605.59     13.48 o
  -1   5   2     2079.87     2277.38     20.52 o
   1   5   2      174.83      173.19      7.48 o
   3   5   2      554.34      465.71      9.66 o
   5   5   2     2515.91     2749.36     22.45 o
   7   5   2       35.72       27.19      6.55 o
   9   5   2      630.77      619.91     14.04 o
  11   5   2      120.94      147.49      8.94 o
  13   5   2     1024.62      917.56     16.00 o
  15   5   2      170.03      171.34      9.76 o
  17   5   2     5490.93     5542.45     44.82 o
  19   5   2      296.68      301.74     11.27 o
  21   5   2     4295.53     4464.05     39.33 o
  23   5   2        1.20        1.04      4.76 o
  25   5   2      478.23      505.05     16.91 o
  27   5   2      166.69      159.42     11.59 o
  29   5   2      261.07      345.58     17.70 o
  31   5   2      238.65      262.77     14.10 o
  33   5   2       55.52       75.61     11.37 o
  35   5   2       11.09        3.97      7.63 o
  37   5   2        0.34       -5.42     12.10 o
  39   5   2        6.88        0.10      8.08 o
  41   5   2        3.14       -0.91      5.91 o
  43   5   2       21.13        2.23      5.49 o
 -40   6   2        0.00       -0.40      5.01 o
 -38   6   2       20.97        4.67      5.38 o
 -36   6   2       36.41        8.68      6.69 o
 -34   6   2      212.58      194.77     10.48 o
 -32   6   2       82.97       69.34     16.50 o
 -30   6   2      754.38      840.65     15.52 o
 -28   6   2      247.19      224.65     10.49 o
 -26   6   2        0.05       -1.38      4.93 o
 -24   6   2      172.73      195.47     10.23 o
 -22   6   2        1.01        3.25      4.66 o
 -20   6   2      944.30      948.18     17.65 o
 -18   6   2       81.37       78.28      9.45 o
 -16   6   2      494.07      522.23     16.39 o
 -14   6   2     1329.64     1339.00     26.78 o
 -12   6   2      551.58      569.88     16.98 o
 -10   6   2     1256.17     1305.69     25.02 o
  -8   6   2      397.55      443.81     15.68 o
  -6   6   2      244.61      216.42     14.18 o
  -4   6   2      582.23      679.81     14.53 o
  -2   6   2      249.56      194.07     10.31 o
   0   6   2       92.44      108.66      9.67 o
   2   6   2       17.81       20.60      6.73 o
   4   6   2     2548.13     2374.93     27.54 o
   6   6   2     2165.26     2107.71     30.00 o
   8   6   2      994.78      967.44     18.36 o
  10   6   2      860.67      783.60     15.27 o
  12   6   2      806.83      804.65     16.51 o
  14   6   2      306.38      285.98     11.99 o
  16   6   2       93.72       87.64      7.99 o
  18   6   2      198.29      226.02     10.50 o
  20   6   2      555.95      624.16     15.06 o
  22   6   2      247.50      238.70     13.61 o
  24   6   2     1589.34     1605.00     28.96 o
  26   6   2       16.55       19.48      8.95 o
  28   6   2        0.49        4.93      7.17 o
  30   6   2       60.84       56.73     11.38 o
  32   6   2        4.62        5.78      7.97 o
  34   6   2        5.67        3.34      5.41 o
  36   6   2        2.10        0.53      4.30 o
  38   6   2        0.11       -0.86      6.18 o
 -35   7   2      136.62      158.32     40.78 o
 -33   7   2       25.00       13.58      7.27 o
 -31   7   2      520.55      608.06     36.24 o
 -29   7   2       38.24       29.91      6.99 o
 -27   7   2      152.20      171.98     10.44 o
 -25   7   2       14.70       26.27     11.07 o
 -23   7   2        8.84       16.26     10.23 o
 -21   7   2      823.95      848.86     24.84 o
 -19   7   2       15.58       12.97      9.79 o
 -17   7   2        2.27       10.21      9.97 o
 -15   7   2        5.56       -5.26      9.29 o
 -13   7   2        5.26       11.36     10.28 o
 -11   7   2      100.76       77.47     14.07 o
  -9   7   2        2.69        6.33      9.62 o
  -7   7   2       68.95       57.54     12.90 o
  -5   7   2       32.77       24.69     11.45 o
  -3   7   2        0.55       -1.24      5.34 o
  -1   7   2      608.00      604.96     14.64 o
   1   7   2      123.87      138.33     10.74 o
   3   7   2      825.42      867.75     18.18 o
   5   7   2      692.12      683.71     16.35 o
   7   7   2       29.96       12.76      8.31 o
   9   7   2      538.35      541.59     17.05 o
  11   7   2       25.14       15.12      7.50 o
  13   7   2      247.77      253.49     12.94 o
  15   7   2      579.33      554.28     16.84 o
  17   7   2      772.44      786.49     19.57 o
  19   7   2      488.91      515.63     16.78 o
  21   7   2        0.10        0.53      5.76 o
  23   7   2      869.85      954.15     21.13 o
  25   7   2       22.13       27.85      8.66 o
  27   7   2       78.93       74.52     15.78 o
  29   7   2       30.93        9.07      8.30 o
  31   7   2      116.82       -0.07     13.91 o
  33   7   2       15.06        1.51      7.13 o
 -28   8   2        0.26        5.73     10.51 o
 -26   8   2       22.45        7.83     11.52 o
 -24   8   2       22.14        6.29      7.19 o
 -22   8   2      177.59       54.34     34.96 o
 -20   8   2      128.95      187.80     14.12 o
 -18   8   2       70.91       70.69     11.77 o
 -16   8   2        0.39       -1.00      6.89 o
 -14   8   2        2.14       -5.89      8.26 o
 -12   8   2        4.86        4.43      8.67 o
 -10   8   2       22.68       19.87      9.57 o
  -8   8   2      101.10       33.70     22.14 o
  -6   8   2        0.67       -1.50      6.79 o
  -4   8   2       40.95       25.87      9.57 o
  -2   8   2      143.52       81.83     54.83 o
   0   8   2       11.59       10.49     14.11 o
   2   8   2      196.14      235.30     13.67 o
   4   8   2      412.52      454.46     16.29 o
   6   8   2     1444.11     1529.90     28.68 o
   8   8   2      429.52      402.70     14.93 o
  10   8   2      988.41     1174.06     21.60 o
  12   8   2      888.87      945.43     19.39 o
  14   8   2        0.25       -0.25      6.67 o
  16   8   2       94.55      100.71     14.20 o
  18   8   2       53.72       62.84     13.10 o
  20   8   2       81.01       33.71     20.83 o
  22   8   2       84.43       39.91     16.39 o
  24   8   2        0.23       -0.43      7.62 o
  26   8   2        1.02       -3.99     10.84 o
 -17   9   2       35.70        7.80      9.46 o
 -15   9   2      114.57       35.44     21.65 o
 -13   9   2        7.21       -1.07      8.37 o
 -11   9   2      239.32      284.03     26.05 o
  -9   9   2      138.91       48.47     32.14 o
  -7   9   2       40.10       12.51      9.05 o
  -5   9   2        0.60        7.94     10.26 o
  -3   9   2       28.03       15.08     15.10 o
  -1   9   2       23.41        5.41     15.30 o
   1   9   2        7.82        4.35     10.41 o
   3   9   2        2.07        1.40      8.52 o
   5   9   2       57.18       -2.53      6.20 o
   7   9   2       27.39        1.82      6.49 o
   9   9   2      105.47        2.49     10.70 o
  11   9   2       90.92       -1.32      7.91 o
  13   9   2       49.47       10.01     11.03 o
  15   9   2      206.11      257.74     21.32 o
 -51   1   3       13.82        1.20      4.40 o
 -49   1   3       14.46        9.77      5.99 o
 -47   1   3        2.99        2.11      5.56 o
 -45   1   3       74.79       72.47     10.92 o
 -43   1   3      142.52      172.24     20.95 o
 -41   1   3      167.10      164.60     13.12 o
 -39   1   3      452.40      440.53     12.10 o
 -37   1   3        3.87       10.89      5.18 o
 -35   1   3     1009.15      984.03     15.11 o
 -33   1   3        1.15       -3.27      4.45 o
 -31   1   3      233.75      229.93      8.03 o
 -29   1   3      275.44      324.12      7.00 o
 -27   1   3      161.96      157.60      4.95 o
 -25   1   3     1850.32     2016.21     12.92 o
 -23   1   3       33.62       30.81      4.13 o
 -21   1   3        5.50       14.43      3.01 o
 -19   1   3      963.04      940.33      9.57 o
 -17   1   3     7065.40     7189.63     37.79 o
 -15   1   3      140.04      171.04      6.55 o
 -13   1   3      265.01      209.80      7.25 o
 -11   1   3      712.35      571.89      9.51 o
  -9   1   3    28079.71    27155.89    123.39 o
  -7   1   3    16508.06    14731.21     67.30 o
  -5   1   3     4720.99     4621.29     30.60 o
  -3   1   3      933.45      802.49      9.60 o
  -1   1   3    44726.15    44141.54    212.46 o
   1   1   3    77636.61    81675.82    432.09 o
   3   1   3      197.91      162.55      4.07 o
   5   1   3     6401.62     6112.32     39.59 o
   7   1   3    43660.78    40987.04    185.41 o
   9   1   3      493.84      432.17      7.25 o
  11   1   3     2056.57     2020.50     14.02 o
  13   1   3      281.95      270.15      4.15 o
  15   1   3    11162.01    11836.37     53.02 o
  17   1   3     6762.77     6679.47     35.53 o
  19   1   3     1904.22     2102.20     12.96 o
  21   1   3      237.38      238.97      5.92 o
  23   1   3      267.14      276.85      5.59 o
  25   1   3      780.49      705.40      9.15 o
  27   1   3      826.37      735.09     10.62 o
  29   1   3      152.67      152.80      9.67 o
  31   1   3     2464.11     2559.53     27.19 o
  33   1   3      316.73      294.92     13.69 o
  35   1   3       12.34        3.50      5.66 o
  37   1   3     1588.30     1677.19     21.33 o
  39   1   3      746.20      713.64     14.47 o
  41   1   3     1190.07     1242.96     17.22 o
  43   1   3       21.74       26.03      8.01 o
  45   1   3      329.46      356.54     12.47 o
  47   1   3       15.99        7.68      5.15 o
  49   1   3      156.80      204.98     14.93 o
 -50   2   3       14.04        3.73      6.15 o
 -48   2   3        4.49        2.16      6.25 o
 -46   2   3       60.84       54.37     10.53 o
 -44   2   3      129.70      161.68     12.16 o
 -42   2   3      240.34      271.72     14.58 o
 -40   2   3       18.14       27.18      8.91 o
 -38   2   3        9.27       19.88      7.57 o
 -36   2   3     1454.47     1438.02     23.78 o
 -34   2   3        1.00        6.55      6.46 o
 -32   2   3        0.22        5.49      5.70 o
 -30   2   3      181.86      176.28      6.27 o
 -28   2   3      547.96      549.93      8.18 o
 -26   2   3      995.51      996.99      9.35 o
 -24   2   3     9178.14     9185.60     44.24 o
 -22   2   3      157.84      167.28      5.15 o
 -20   2   3     5516.86     6197.56     29.73 o
 -18   2   3     7817.94     8509.51     36.75 o
 -16   2   3    22125.07    23001.87     99.50 o
 -14   2   3     2605.74     2469.75     14.62 o
 -12   2   3    12113.74    11718.35     55.06 o
 -10   2   3     6734.94     6644.30     32.57 o
  -8   2   3        0.01        1.15      2.65 o
  -6   2   3     4834.59     4902.71     23.76 o
  -4   2   3    14275.01    13763.44     62.81 o
  -2   2   3     9653.93     8978.11     40.99 o
   0   2   3    22091.56    21226.16     86.56 o
   2   2   3    17761.69    17527.41     73.29 o
   4   2   3      618.79      612.90      7.57 o
   6   2   3     6128.97     6184.77     26.19 o
   8   2   3      562.31      459.13      5.80 o
  10   2   3      663.66      674.91      6.27 o
  12   2   3     1444.27     1467.79      9.36 o
  14   2   3     1473.45     1415.71      8.40 o
  16   2   3      794.74      789.93      7.99 o
  18   2   3     2647.11     2631.70     17.25 o
  20   2   3       97.17       91.93      6.14 o
  22   2   3     5891.65     5986.97     36.92 o
  24   2   3      284.87      283.39      8.52 o
  26   2   3     1077.09     1021.43     13.31 o
  28   2   3       53.22       53.55      9.39 o
  30   2   3      119.87      168.02      9.98 o
  32   2   3     1953.20     1953.20     23.16 o
  34   2   3       21.76       21.05      6.70 o
  36   2   3     1332.11     1407.73     22.45 o
  38   2   3       65.54       77.24      8.76 o
  40   2   3      316.74      375.24     14.84 o
  42   2   3      100.59       89.33      9.62 o
  44   2   3        0.00        5.78      6.80 o
  46   2   3      191.49      202.53     10.40 o
  48   2   3       47.21       11.55      8.73 o
 -49   3   3       45.91       14.41      8.09 o
 -47   3   3       39.95       17.09      7.48 o
 -45   3   3       19.05       26.61      8.72 o
 -43   3   3       23.84       29.83      8.67 o
 -41   3   3        2.15        7.87      8.08 o
 -39   3   3       93.97      103.15     12.13 o
 -37   3   3       78.98       97.26      9.83 o
 -35   3   3       57.72       67.95      7.97 o
 -33   3   3      387.34      441.21     12.77 o
 -31   3   3      543.74      538.64     14.17 o
 -29   3   3     1199.40     1248.46     18.12 o
 -27   3   3     4253.11     4549.00     37.71 o
 -25   3   3     3649.58     3720.97     51.07 o
 -23   3   3      726.94      672.44     11.04 o
 -21   3   3     6944.22     7488.30     40.63 o
 -19   3   3        1.89       -0.53      2.81 o
 -17   3   3       24.30       10.62      3.06 o
 -15   3   3     2203.78     2173.62     12.55 o
 -13   3   3        3.23        6.25      2.20 o
 -11   3   3     2002.23     1822.99     10.99 o
  -9   3   3     1258.49     1360.08     10.26 o
  -7   3   3       66.00       65.35      3.91 o
  -5   3   3      729.91      586.54      7.25 o
  -3   3   3     1110.57      938.90      8.25 o
  -1   3   3    27391.21    25927.03    112.15 o
   1   3   3     1320.31     1379.64      6.75 o
   3   3   3     3450.61     3636.84     15.88 o
   5   3   3        0.70        2.46      1.58 o
   7   3   3     1261.10     1475.66      9.52 o
   9   3   3     4928.15     5037.14     23.97 o
  11   3   3    10503.78    11318.26     48.32 o
  13   3   3     3421.60     3380.64     18.53 o
  15   3   3       40.86      112.11      3.91 o
  17   3   3     1144.90     1147.99     12.81 o
  19   3   3     1490.60     1499.92     13.99 o
  21   3   3        2.49        7.05      4.08 o
  23   3   3     1467.40     1474.92     19.80 o
  25   3   3      787.97      774.03     15.25 o
  27   3   3      175.73      173.43      9.84 o
  29   3   3      771.11      784.63     18.01 o
  31   3   3       30.25       24.25      9.15 o
  33   3   3        3.72        3.72      7.01 o
  35   3   3      155.07      180.17     16.66 o
  37   3   3      101.03       87.99     14.01 o
  39   3   3     1031.16     1163.47     25.28 o
  41   3   3      106.09      117.42     13.50 o
  43   3   3      276.29      345.37     15.96 o
  45   3   3      129.68       69.87     28.01 o
  47   3   3       11.58        1.64      5.77 o
 -48   4   3       87.45       40.29     23.40 o
 -46   4   3       11.05       -0.70      5.68 o
 -44   4   3       21.67        8.86      6.41 o
 -42   4   3      108.55       74.44     11.20 o
 -40   4   3        1.04        0.56      5.56 o
 -38   4   3        6.05        9.53      6.48 o
 -36   4   3       93.73      129.97      8.04 o
 -34   4   3      262.06      189.06      9.23 o
 -32   4   3     1085.11     1084.57     18.01 o
 -30   4   3       20.23       31.89      6.91 o
 -28   4   3      195.30      202.82     10.60 o
 -26   4   3      287.06      301.68     12.38 o
 -24   4   3      463.32      485.60     12.25 o
 -22   4   3       22.42       29.65      6.49 o
 -20   4   3     2408.20     2410.72     22.90 o
 -18   4   3      216.64      183.12      8.32 o
 -16   4   3        0.98        5.78      4.60 o
 -14   4   3     1657.84     1674.41     14.17 o
 -12   4   3      148.49      248.66      5.05 o
 -10   4   3      136.24       79.59      3.39 o
  -8   4   3     2503.97     2320.81     12.03 o
  -6   4   3       20.70       48.40      2.61 o
  -4   4   3      896.04      823.05      6.56 o
  -2   4   3    23345.29    24760.70    124.51 o
   0   4   3      312.68      359.02      6.58 o
   2   4   3     2529.40     2397.43     14.78 o
   4   4   3       69.49       78.57      4.62 o
   6   4   3     7281.12     7752.35     32.96 o
   8   4   3     1192.10     1200.19      8.69 o
  10   4   3     1043.34      990.49      9.70 o
  12   4   3      490.76      457.09      7.82 o
  14   4   3      661.30      608.31      8.87 o
  16   4   3     1808.22     1789.46     19.01 o
  18   4   3       83.97      131.67      7.33 o
  20   4   3        0.04        0.73      5.09 o
  22   4   3      260.87      260.59     11.58 o
  24   4   3      286.25      248.69     13.53 o
  26   4   3        2.38        7.83      7.56 o
  28   4   3      239.23      262.25     14.83 o
  30   4   3      373.92      395.83     13.72 o
  32   4   3       21.18       32.75      9.52 o
  34   4   3      345.47      394.37     18.17 o
  36   4   3      635.62      765.62     21.94 o
  38   4   3       24.22       39.49     10.86 o
  40   4   3      528.56      556.04     21.33 o
  42   4   3        0.01        5.18      8.50 o
  44   4   3        5.61        4.22      6.94 o
 -45   5   3       36.64        3.22      7.97 o
 -43   5   3      297.48      329.92     32.46 o
 -41   5   3       97.02       12.60      7.54 o
 -39   5   3      414.78      412.66     10.35 o
 -37   5   3        2.48       -0.27      3.80 o
 -35   5   3      710.02      746.56     13.26 o
 -33   5   3       12.19       14.61      6.07 o
 -31   5   3      793.85      794.32     15.61 o
 -29   5   3      197.57      215.00      9.63 o
 -27   5   3        1.89        5.06      5.40 o
 -25   5   3       80.25       92.33      8.08 o
 -23   5   3      583.91      541.09     13.87 o
 -21   5   3        6.52       17.98      6.96 o
 -19   5   3      296.44      288.10     10.91 o
 -17   5   3      135.58      120.32      8.49 o
 -15   5   3       59.76       88.78      7.56 o
 -13   5   3     2544.40     2533.23     27.65 o
 -11   5   3     2195.33     2118.60     27.21 o
  -9   5   3      128.86      144.77      7.25 o
  -7   5   3      203.36      157.84      7.24 o
  -5   5   3       72.21       71.17      6.90 o
  -3   5   3      144.71      102.47      5.45 o
  -1   5   3      170.69      184.40      6.91 o
   1   5   3      463.27      448.37      9.84 o
   3   5   3     1572.56     1525.75     16.38 o
   5   5   3     1784.44     1770.24     16.15 o
   7   5   3        0.94        6.68      5.18 o
   9   5   3     4039.25     4146.94     35.49 o
  11   5   3     2150.86     2097.81     23.26 o
  13   5   3     1057.44      970.25     17.21 o
  15   5   3      288.49      255.42     13.33 o
  17   5   3      368.84      355.27     13.49 o
  19   5   3      155.31      181.63     12.04 o
  21   5   3     6591.44     6883.86     59.97 o
  23   5   3       83.21       66.91      8.12 o
  25   5   3      585.02      522.82     14.90 o
  27   5   3        0.59        3.23      6.00 o
  29   5   3      219.62      209.35     13.12 o
  31   5   3       47.15       42.67      9.49 o
  33   5   3        5.44       -6.67      7.32 o
  35   5   3      104.19      113.53     10.42 o
  37   5   3        0.49        7.53      9.49 o
  39   5   3       17.37        9.19      8.39 o
  41   5   3      118.66       29.54     20.09 o
 -40   6   3       23.47        4.07      5.62 o
 -38   6   3       45.11        4.96      5.69 o
 -36   6   3       33.63        8.41      6.88 o
 -34   6   3        0.92       -0.56      3.27 o
 -32   6   3       86.35       60.52      9.28 o
 -30   6   3        0.93        0.37      4.41 o
 -28   6   3       20.95        9.49      6.47 o
 -26   6   3        0.33       -2.69      5.71 o
 -24   6   3      534.51      569.36     13.49 o
 -22   6   3      221.54      223.04     10.22 o
 -20   6   3      338.09      379.53     13.31 o
 -18   6   3     1278.02     1326.95     22.15 o
 -16   6   3     3364.80     3242.19     41.92 o
 -14   6   3     1069.69     1119.57     35.55 o
 -12   6   3     1143.94     1206.94     24.35 o
 -10   6   3     5560.70     5658.82     60.74 o
  -8   6   3     4122.51     4134.86     46.44 o
  -6   6   3     3492.54     3617.19     40.85 o
  -4   6   3      759.79      767.64     15.34 o
  -2   6   3      294.53      321.52     11.78 o
   0   6   3       48.30       85.02      8.62 o
   2   6   3      354.54      350.42     12.59 o
   4   6   3       39.69       40.52      9.37 o
   6   6   3      670.24      680.70     14.16 o
   8   6   3     1635.34     1582.59     21.30 o
  10   6   3        7.51        5.18      5.93 o
  12   6   3       30.27       41.15      7.62 o
  14   6   3      393.15      421.25     13.58 o
  16   6   3        4.03        9.04      6.77 o
  18   6   3      724.50      735.38     17.44 o
  20   6   3        6.62        0.74      5.48 o
  22   6   3        6.10        3.01      5.74 o
  24   6   3     2159.32     2324.14     30.04 o
  26   6   3      532.47      586.82     19.56 o
  28   6   3      183.17      240.72     17.35 o
  30   6   3       55.16       43.06     11.07 o
  32   6   3      102.54      113.40     12.26 o
  34   6   3      119.81       -1.05      6.97 o
  36   6   3        2.80       -0.05      4.69 o
  38   6   3       12.52        0.32      5.82 o
 -35   7   3       42.93       16.73     11.27 o
 -33   7   3      274.73      308.26     32.87 o
 -31   7   3      169.07      148.36     31.89 o
 -29   7   3       34.12       30.91      8.96 o
 -27   7   3      162.89      182.66     13.91 o
 -25   7   3      497.91      537.75     23.43 o
 -23   7   3       50.95       76.38     12.14 o
 -21   7   3      123.23      102.31     16.38 o
 -19   7   3       12.69        2.41      8.03 o
 -17   7   3     3257.40     3546.14     45.84 o
 -15   7   3      104.69      118.51     29.58 o
 -13   7   3       29.91       15.59      7.66 o
 -11   7   3      380.90      386.49     16.01 o
  -9   7   3       37.54       16.05      7.67 o
  -7   7   3        0.07        1.92      6.16 o
  -5   7   3      311.56      299.12     19.85 o
  -3   7   3       28.43       42.74      7.91 o
  -1   7   3     2223.66     2410.26     33.25 o
   1   7   3      271.82      252.82     13.71 o
   3   7   3      728.13      714.26     18.37 o
   5   7   3      214.74      234.90     11.90 o
   7   7   3      892.53      993.67     18.93 o
   9   7   3     1057.59     1065.69     19.29 o
  11   7   3     1132.99     1247.48     20.95 o
  13   7   3        4.69        1.16      6.59 o
  15   7   3      340.22      383.25     12.63 o
  17   7   3      368.48      424.11     21.63 o
  19   7   3      276.13      263.62     14.89 o
  21   7   3      454.12      513.90     17.13 o
  23   7   3      333.92      323.70     14.25 o
  25   7   3        1.84        3.76      6.86 o
  27   7   3       74.07       47.80     20.39 o
  29   7   3       26.67       10.19     10.62 o
  31   7   3        5.24        2.62      6.29 o
  33   7   3        0.05        1.27      6.12 o
 -28   8   3      596.76      779.39     29.94 o
 -26   8   3      341.92      449.63     20.21 o
 -24   8   3        8.99        0.95      7.23 o
 -22   8   3      216.12      218.56     57.11 o
 -20   8   3       84.33       64.52     12.36 o
 -18   8   3       68.11       50.04     20.20 o
 -16   8   3        0.08       -0.71      6.65 o
 -14   8   3      161.70      142.83     28.92 o
 -12   8   3       98.12      101.19     24.09 o
 -10   8   3       35.27       26.45      9.98 o
  -8   8   3       77.84       65.32     16.86 o
  -6   8   3       19.02       10.95      7.95 o
  -4   8   3       36.66       16.92      8.41 o
  -2   8   3       35.44       45.83     23.33 o
   0   8   3      160.27      180.91     14.02 o
   2   8   3      314.10      435.89     19.92 o
   4   8   3        9.74        1.35      4.82 o
   6   8   3      750.52      847.54     15.82 o
   8   8   3        0.35        0.33      4.44 o
  10   8   3      328.70      339.44     10.96 o
  12   8   3      149.87      170.74     10.25 o
  14   8   3        2.67        0.88      5.22 o
  16   8   3      154.41      150.34     13.10 o
  18   8   3      202.85      254.14     18.58 o
  20   8   3      108.66       55.67     19.99 o
  22   8   3        1.09       -3.35      7.96 o
  24   8   3      109.65      120.59     32.80 o
  26   8   3      135.63      129.04     30.53 o
 -17   9   3      319.28      406.65     17.03 o
 -15   9   3        0.77       -1.49      7.29 o
 -13   9   3        0.16        3.92      7.75 o
 -11   9   3       30.62        1.45      6.39 o
  -9   9   3        0.10        3.07      5.29 o
  -7   9   3       23.40       13.39     12.32 o
  -5   9   3        0.36       -3.15     14.54 o
  -3   9   3       23.52        3.40     14.68 o
  -1   9   3       56.71       11.57     11.53 o
   1   9   3       10.96        2.41      9.16 o
   3   9   3       13.03       12.82      7.93 o
   5   9   3       26.09        6.24      5.28 o
   7   9   3        0.02        1.58      7.26 o
   9   9   3       66.32       17.99     13.71 o
  11   9   3      129.17       -3.47     15.14 o
  13   9   3        9.62        4.35     12.79 o
 -52   0   4       58.79       -0.56     15.98 o
 -50   0   4       16.92        1.46      7.04 o
 -48   0   4       58.49       24.64     18.93 o
 -46   0   4     1170.43     1306.25     26.94 o
 -44   0   4      133.57      152.72      9.46 o
 -42   0   4     1005.39     1023.94     18.74 o
 -40   0   4       83.21      104.68      9.80 o
 -38   0   4     5098.44     5318.35     60.61 o
 -36   0   4     1372.76     1262.30     24.58 o
 -34   0   4     1037.50      910.33     21.68 o
 -32   0   4     1665.58     1669.55     27.96 o
 -30   0   4     4936.38     4646.55     52.00 o
 -28   0   4     2067.11     2441.94     25.90 o
 -26   0   4        1.46       -3.46      5.70 o
 -24   0   4     1095.79     1212.55     16.62 o
 -22   0   4     8375.38     9308.14     56.36 o
 -20   0   4      431.71      399.12      8.10 o
 -18   0   4     2012.17     1719.51     16.76 o
 -16   0   4     6012.69     6138.07     39.28 o
 -14   0   4    11890.63    11477.75    103.08 o
 -12   0   4    23064.27    21737.22    127.07 o
 -10   0   4     1145.35     1009.95     12.05 o
  -8   0   4      227.10      353.05      8.38 o
  -6   0   4     6839.91     6583.84     75.41 o
  -4   0   4    42427.93    40731.85    271.69 o
  -2   0   4    18245.27    16115.22    111.49 o
   0   0   4    36768.74    34532.70    220.45 o
   2   0   4    75388.41    78210.45    561.31 o
   4   0   4    23558.02    22556.61    142.88 o
   6   0   4      639.93      592.74     14.15 o
   8   0   4     4010.25     3224.77     29.42 o
  10   0   4      268.92      251.64      9.85 o
  12   0   4     7018.64     7152.95     47.92 o
  14   0   4     2354.95     2485.36     23.06 o
  16   0   4      280.84      291.62      9.48 o
  18   0   4    35853.64    38577.73    285.04 o
  20   0   4     2970.57     3131.45     23.82 o
  22   0   4       28.50       34.32      5.68 o
  24   0   4     2856.01     2708.17     33.54 o
  26   0   4       69.48       56.02      6.05 o
  28   0   4     2846.32     2648.36     33.69 o
  30   0   4      655.12      594.27     15.41 o
  32   0   4     1281.07     1170.94     27.35 o
  34   0   4     2038.12     2100.11     37.42 o
  36   0   4        2.30       -5.53      8.73 o
  38   0   4      432.94      506.84     22.89 o
  40   0   4      176.20      200.55     15.26 o
  42   0   4       57.85       57.92     14.60 o
  44   0   4        5.45       -1.18      6.45 o
  46   0   4      163.91       57.41     45.37 o
  48   0   4      725.38      985.75     34.58 o
 -51   1   4       42.27        3.81      5.42 o
 -49   1   4      126.47      143.16     14.51 o
 -47   1   4      215.54      174.99     14.37 o
 -45   1   4      413.12      397.41     13.17 o
 -43   1   4       12.86        8.54      6.26 o
 -41   1   4      125.63      154.03      9.86 o
 -39   1   4      237.08      222.63     11.09 o
 -37   1   4      144.33      169.74      8.92 o
 -35   1   4       73.63       62.66      6.51 o
 -33   1   4      298.10      261.50      9.12 o
 -31   1   4       15.24       24.66      5.84 o
 -29   1   4       11.93       20.11      4.82 o
 -27   1   4        4.02        2.73      3.05 o
 -25   1   4     5970.50     6116.39     29.97 o
 -23   1   4      705.85      723.19      8.71 o
 -21   1   4     1932.88     1913.28     13.19 o
 -19   1   4     3572.33     3843.47     21.15 o
 -17   1   4    11438.33    11469.32     51.56 o
 -15   1   4       13.22        1.90      3.22 o
 -13   1   4     5328.32     5674.45     26.97 o
 -11   1   4    14641.85    14182.28     61.70 o
  -9   1   4    30120.14    29007.80    139.86 o
  -7   1   4     5540.39     5838.85     30.08 o
  -5   1   4     5391.39     4972.38     22.50 o
  -3   1   4    18738.41    17170.13     70.47 o
  -1   1   4    33633.08    30880.05    138.00 o
   1   1   4    14296.64    13374.71     58.97 o
   3   1   4      623.20      613.05      5.68 o
   5   1   4      389.04      388.67      5.41 o
   7   1   4     3592.51     3670.70     19.34 o
   9   1   4     2763.78     2541.08     14.78 o
  11   1   4     5045.71     5394.53     25.66 o
  13   1   4     2848.43     3061.84     16.34 o
  15   1   4     5445.84     5637.38     27.60 o
  17   1   4     7133.16     7588.92     34.86 o
  19   1   4     1935.54     2063.10     13.39 o
  21   1   4       59.02       45.23      3.83 o
  23   1   4     5969.06     6283.94     34.57 o
  25   1   4        0.34        3.20      3.43 o
  27   1   4      861.35      851.15     14.21 o
  29   1   4      632.16      584.64     14.41 o
  31   1   4     1201.90     1217.85     18.59 o
  33   1   4       72.11       67.56      8.42 o
  35   1   4        7.47       12.76      6.37 o
  37   1   4        1.30       -6.39      6.39 o
  39   1   4     1947.46     2015.73     22.53 o
  41   1   4      220.64      232.21     14.09 o
  43   1   4       28.68       28.53      7.36 o
  45   1   4      153.65      130.69     11.88 o
  47   1   4        0.05       -2.55      6.16 o
 -50   2   4       88.55       60.75     20.35 o
 -48   2   4       61.15       33.84     15.47 o
 -46   2   4      215.69      225.39     10.11 o
 -44   2   4      201.20      210.15     13.81 o
 -42   2   4        1.29       -0.57      5.25 o
 -40   2   4       29.32       36.21      8.15 o
 -38   2   4     1057.68     1050.10     20.86 o
 -36   2   4      253.85      231.67     12.07 o
 -34   2   4      116.38      158.64     11.09 o
 -32   2   4       35.22       47.62      7.29 o
 -30   2   4      230.98      226.18      8.76 o
 -28   2   4      123.18      135.11      5.14 o
 -26   2   4       14.00        7.34      3.23 o
 -24   2   4      529.24      618.64      8.12 o
 -22   2   4     1229.55     1372.22     12.02 o
 -20   2   4    13005.12    13838.54     64.06 o
 -18   2   4       55.48       44.73      3.34 o
 -16   2   4       71.65       79.30      4.24 o
 -14   2   4    30590.30    29847.33    142.10 o
 -12   2   4      810.05      874.05      8.86 o
 -10   2   4      387.83      473.13      6.64 o
  -8   2   4     7415.48     7152.91     30.90 o
  -6   2   4    10210.13     9725.57     44.42 o
  -4   2   4     2572.28     2440.20     12.84 o
  -2   2   4      614.84      683.03      8.15 o
   0   2   4    10727.51    10749.38     42.37 o
   2   2   4      160.79      117.75      4.26 o
   4   2   4     3538.83     3639.81     17.17 o
   6   2   4      201.00      220.84      4.81 o
   8   2   4       17.61       27.12      4.15 o
  10   2   4     1267.55     1298.23      8.03 o
  12   2   4      242.18      193.77      5.70 o
  14   2   4    10204.55    10530.37     50.02 o
  16   2   4      747.03      817.67      9.07 o
  18   2   4     1171.20     1135.88     12.26 o
  20   2   4      545.90      580.47      9.00 o
  22   2   4      224.33      195.28      6.82 o
  24   2   4        4.32        7.74      7.78 o
  26   2   4      365.36      347.13     12.68 o
  28   2   4      316.57      381.96     16.13 o
  30   2   4        7.12        2.45      6.34 o
  32   2   4      123.94       94.37     10.52 o
  34   2   4      967.43      996.57     19.43 o
  36   2   4     2520.26     2796.81     33.39 o
  38   2   4     2574.83     2793.68     33.73 o
  40   2   4      342.53      372.53     12.72 o
  42   2   4      334.93      354.07     13.17 o
  44   2   4       48.88       16.83      8.32 o
  46   2   4       59.87       11.30      7.80 o
 -49   3   4        0.36       -1.53      5.90 o
 -47   3   4       89.59       27.32     14.37 o
 -45   3   4        4.92        7.55      6.39 o
 -43   3   4      140.52      169.49     11.83 o
 -41   3   4      128.24      174.10     10.34 o
 -39   3   4      516.84      506.09     15.36 o
 -37   3   4      514.87      517.06     14.46 o
 -35   3   4      574.69      616.30     15.68 o
 -33   3   4     1062.14     1030.72     17.55 o
 -31   3   4      260.05      249.98     10.55 o
 -29   3   4      340.21      346.37     12.59 o
 -27   3   4     1808.43     1742.90     20.15 o
 -25   3   4      425.16      401.21      8.99 o
 -23   3   4      818.98      715.39      9.66 o
 -21   3   4     6323.74     6713.09     38.69 o
 -19   3   4     2494.30     2670.62     17.34 o
 -17   3   4      869.43      955.98      9.16 o
 -15   3   4    16173.59    17628.48     77.80 o
 -13   3   4     3200.06     3286.90     17.42 o
 -11   3   4     2244.87     2347.48     14.61 o
  -9   3   4      249.36      263.82      4.54 o
  -7   3   4      113.43      118.71      4.18 o
  -5   3   4     3422.69     3518.93     17.09 o
  -3   3   4    24437.40    25099.80    115.56 o
  -1   3   4      706.02      700.27      5.75 o
   1   3   4     7157.95     7783.42     32.19 o
   3   3   4      302.43      264.61      4.62 o
   5   3   4     5244.75     5440.67     25.61 o
   7   3   4      466.70      351.06      5.80 o
   9   3   4       58.69       26.57      2.99 o
  11   3   4      150.20      179.49      4.45 o
  13   3   4       21.17       38.23      5.35 o
  15   3   4      632.08      646.07     10.39 o
  17   3   4       26.65       24.28      4.54 o
  19   3   4     1058.29     1056.77     13.71 o
  21   3   4     1846.51     1807.96     23.93 o
  23   3   4        2.31        5.74      6.13 o
  25   3   4        8.45        5.69      6.41 o
  27   3   4        7.49        2.87      5.65 o
  29   3   4      410.86      445.14     13.02 o
  31   3   4       25.16       16.42      7.72 o
  33   3   4     1372.11     1426.37     24.69 o
  35   3   4      320.16      315.74     15.54 o
  37   3   4      557.54      600.84     16.85 o
  39   3   4       26.67       13.83      9.97 o
  41   3   4      300.35      295.91     15.30 o
  43   3   4       14.68        5.11      7.08 o
  45   3   4      162.47      209.38     11.13 o
 -48   4   4      122.55       95.82     16.02 o
 -46   4   4        5.84       -1.15      6.41 o
 -44   4   4       45.44        5.49      7.40 o
 -42   4   4       75.38       77.32      9.20 o
 -40   4   4       10.05       12.29      6.99 o
 -38   4   4       98.66      109.00      8.97 o
 -36   4   4      718.05      645.93     13.55 o
 -34   4   4      468.27      469.14     11.58 o
 -32   4   4      137.64      128.57      8.42 o
 -30   4   4      194.25      185.65      9.31 o
 -28   4   4      251.33      222.88      9.82 o
 -26   4   4        5.95        4.30      5.01 o
 -24   4   4      106.47      120.29      8.38 o
 -22   4   4     1418.68     1305.81     17.27 o
 -20   4   4       54.12       65.42      6.73 o
 -18   4   4      386.76      379.74      9.58 o
 -16   4   4     4960.17     5014.12     30.48 o
 -14   4   4      446.74      405.78      8.10 o
 -12   4   4     5883.63     5993.63     29.35 o
 -10   4   4      194.42      211.56      5.12 o
  -8   4   4     2985.44     3004.67     14.94 o
  -6   4   4       54.44       62.75      3.40 o
  -4   4   4     2252.85     2179.51     13.15 o
  -2   4   4      147.96      137.29      4.62 o
   0   4   4      331.30      358.50      6.22 o
   2   4   4     7506.35     7649.38     33.98 o
   4   4   4     3791.05     4056.64     21.10 o
   6   4   4        5.70       20.86      3.39 o
   8   4   4     3673.74     3999.05     20.88 o
  10   4   4       70.06      102.13      4.81 o
  12   4   4     3570.30     3582.70     24.73 o
  14   4   4     5323.53     5220.06     36.24 o
  16   4   4       16.23       16.68      4.72 o
  18   4   4        0.01       -1.17      3.54 o
  20   4   4      116.95      128.32     12.38 o
  22   4   4      423.58      463.83     25.36 o
  24   4   4      309.27      328.34     18.14 o
  26   4   4      903.51      966.29     21.26 o
  28   4   4      118.96      148.12     11.88 o
  30   4   4      221.27      257.42     14.69 o
  32   4   4       12.62       13.34      6.75 o
  34   4   4        5.93        6.45      7.36 o
  36   4   4        5.34        0.17      6.18 o
  38   4   4       91.10      113.02     13.65 o
  40   4   4      193.69      201.95     17.65 o
  42   4   4        0.11        0.32      6.33 o
  44   4   4      105.25       59.29     17.92 o
 -45   5   4        0.62        3.23      6.99 o
 -43   5   4      310.22      377.95     14.24 o
 -41   5   4        3.36        0.07      6.17 o
 -39   5   4     1004.02      999.82     27.12 o
 -37   5   4        2.34        5.98      4.24 o
 -35   5   4      733.12      732.15     13.74 o
 -33   5   4      102.08       99.07     10.16 o
 -31   5   4      146.55      136.55      9.27 o
 -29   5   4       21.62       45.25      8.60 o
 -27   5   4      228.14      306.14     11.61 o
 -25   5   4      553.73      558.83     13.74 o
 -23   5   4      170.35      155.20      9.60 o
 -21   5   4     1420.59     1423.43     19.16 o
 -19   5   4      265.43      259.04      9.98 o
 -17   5   4     4518.51     4274.98     37.00 o
 -15   5   4     6184.50     6343.04     48.11 o
 -13   5   4     2054.42     2170.82     29.89 o
 -11   5   4     2008.67     2000.02     26.49 o
  -9   5   4     4350.81     4550.61     35.18 o
  -7   5   4      254.17      212.08      6.95 o
  -5   5   4      625.44      633.39     10.38 o
  -3   5   4     1036.74      995.45     12.32 o
  -1   5   4      420.56      406.53      9.15 o
   1   5   4      881.67      922.43     11.41 o
   3   5   4      205.53      218.08      7.52 o
   5   5   4      662.84      653.81     10.03 o
   7   5   4      282.25      259.22      9.17 o
   9   5   4      858.77      880.80     13.88 o
  11   5   4       17.70       18.52      6.81 o
  13   5   4      156.32      182.41     11.83 o
  15   5   4       34.91       32.37      8.42 o
  17   5   4       16.06       18.85      8.38 o
  19   5   4      681.14      647.09     17.51 o
  21   5   4       40.59       46.05     11.44 o
  23   5   4      289.85      321.83     17.85 o
  25   5   4      654.03      701.86     17.45 o
  27   5   4      210.74      253.39     13.12 o
  29   5   4      160.09      195.16     13.51 o
  31   5   4      296.03      337.83     13.80 o
  33   5   4        0.50        3.93      6.27 o
  35   5   4       18.54       22.01      7.23 o
  37   5   4        0.24        2.16      7.82 o
  39   5   4      162.97       -1.05     11.48 o
  41   5   4        9.96        0.67      6.54 o
 -40   6   4       49.76       12.62      9.10 o
 -38   6   4        3.04       -0.55      3.75 o
 -36   6   4       91.78       20.08     12.55 o
 -34   6   4      283.89      297.76     10.34 o
 -32   6   4        7.55        9.80      5.94 o
 -30   6   4       11.78        7.54      5.86 o
 -28   6   4       21.38       10.57      5.81 o
 -26   6   4      236.44      260.55     13.87 o
 -24   6   4       90.17      117.38     11.00 o
 -22   6   4       90.90       93.96     10.96 o
 -20   6   4        6.59        2.90      6.09 o
 -18   6   4      267.16      249.05     11.49 o
 -16   6   4      375.72      333.68     12.52 o
 -14   6   4      720.75      683.99     16.23 o
 -12   6   4     1497.55     1615.15     27.20 o
 -10   6   4     1060.44      965.42     21.13 o
  -8   6   4     1613.76     1618.56     25.66 o
  -6   6   4       17.19       12.29      7.26 o
  -4   6   4     1499.24     1466.81     23.13 o
  -2   6   4      396.16      348.55     13.61 o
   0   6   4      558.84      537.06     13.19 o
   2   6   4      675.64      572.47     12.42 o
   4   6   4     1244.37     1044.17     16.90 o
   6   6   4     1620.12     1601.85     21.04 o
   8   6   4      263.24      260.61     11.34 o
  10   6   4      191.97      188.60     12.84 o
  12   6   4      129.19      109.81     10.57 o
  14   6   4      144.83      161.59     10.66 o
  16   6   4      379.78      340.68     13.07 o
  18   6   4      301.05      348.14     13.65 o
  20   6   4      408.85      447.48     13.98 o
  22   6   4       46.20       61.92     11.88 o
  24   6   4      245.11      308.01     15.15 o
  26   6   4       47.04       55.64     10.48 o
  28   6   4      325.46      331.19     16.79 o
  30   6   4       38.22       46.82     11.83 o
  32   6   4        1.25        0.45      5.76 o
  34   6   4        1.18       -0.79      6.47 o
  36   6   4        0.07        2.25      7.01 o
 -35   7   4       60.33       25.27     13.84 o
 -33   7   4      146.15      200.58     18.95 o
 -31   7   4      188.36      210.71     15.72 o
 -29   7   4        2.28        1.74      6.08 o
 -27   7   4       13.23       15.12      7.35 o
 -25   7   4       65.47       64.09      9.68 o
 -23   7   4       39.16       47.48      8.68 o
 -21   7   4      188.68      183.02     28.15 o
 -19   7   4      251.49      255.00     18.10 o
 -17   7   4       74.61       75.85     14.54 o
 -15   7   4      186.92      201.52     33.97 o
 -13   7   4      349.98      390.88     15.68 o
 -11   7   4        1.13        3.07      6.24 o
  -9   7   4        0.00       -1.78      5.34 o
  -7   7   4      410.11      412.18     14.66 o
  -5   7   4      839.22      948.84     19.25 o
  -3   7   4        2.16       -2.07      4.94 o
  -1   7   4     1685.29     1691.83     26.66 o
   1   7   4       27.47       31.49      9.51 o
   3   7   4     1596.19     1550.51     22.92 o
   5   7   4      124.30      146.48      9.89 o
   7   7   4       16.80       14.66      6.48 o
   9   7   4        7.23        0.81      7.49 o
  11   7   4        3.15        1.07      6.07 o
  13   7   4      206.45      211.22     10.76 o
  15   7   4       71.07       81.55      9.90 o
  17   7   4      236.87      222.99     11.10 o
  19   7   4        5.07       21.78      7.04 o
  21   7   4       58.93       44.37      8.41 o
  23   7   4       31.94       21.55     10.17 o
  25   7   4       10.96        6.73      8.49 o
  27   7   4       21.06       11.61      8.32 o
  29   7   4       19.90        7.39      7.09 o
  31   7   4       58.89       32.60     11.60 o
 -28   8   4      338.41      438.89     30.63 o
 -26   8   4        4.23        2.68      6.83 o
 -24   8   4       67.99       14.04     12.70 o
 -22   8   4        3.59       -2.80      9.58 o
 -20   8   4        8.95        1.47     10.89 o
 -18   8   4       76.88       62.90     19.93 o
 -16   8   4       12.64        3.86     10.92 o
 -14   8   4        5.81        8.14      7.93 o
 -12   8   4       21.59       21.18      9.12 o
 -10   8   4       34.02       45.68     10.92 o
  -8   8   4      106.46       79.92     18.86 o
  -6   8   4       61.04       34.45      8.44 o
  -4   8   4       44.40       59.85      9.53 o
  -2   8   4      925.65     1069.63     21.84 o
   0   8   4        0.61       -2.77      5.38 o
   2   8   4      208.12      294.23     12.19 o
   4   8   4     1576.04     1783.49     23.42 o
   6   8   4       78.48      102.20      8.96 o
   8   8   4      210.45      223.65     12.20 o
  10   8   4      260.89      285.00     12.31 o
  12   8   4      197.82      236.43     12.02 o
  14   8   4       20.06       20.30      6.88 o
  16   8   4       10.51        4.67      6.41 o
  18   8   4        0.80       -1.87      5.93 o
  20   8   4        5.00        1.90      6.67 o
  22   8   4      113.38      134.33     13.11 o
  24   8   4      161.62      240.32     23.56 o
 -15   9   4      126.38       31.56     26.09 o
 -13   9   4        3.15        6.65     10.93 o
 -11   9   4        1.91        1.34      9.41 o
  -9   9   4        2.62        0.44      8.55 o
  -7   9   4       35.26        0.66      9.77 o
  -5   9   4       56.67       15.38     13.67 o
  -3   9   4      145.55       67.49     48.74 o
  -1   9   4       82.84       29.86     23.37 o
   1   9   4        9.80        5.56      9.19 o
   3   9   4       29.25       23.76     17.06 o
   5   9   4      182.15      197.31     22.56 o
   7   9   4      447.25      522.32     48.79 o
   9   9   4        0.90       -0.98      9.46 o
  11   9   4      332.94      365.14     54.28 o
 -51   1   5       79.84       53.54     25.60 o
 -49   1   5       40.00        6.79      4.71 o
 -47   1   5      157.19      159.85     10.11 o
 -45   1   5       71.02       63.59      7.43 o
 -43   1   5      559.91      559.51     12.93 o
 -41   1   5       24.44       24.05      6.24 o
 -39   1   5     1556.04     1435.35     18.61 o
 -37   1   5     1361.06     1362.91     17.93 o
 -35   1   5        6.30       10.27      5.73 o
 -33   1   5      686.61      731.34     13.96 o
 -31   1   5        0.93       -0.19      3.74 o
 -29   1   5       32.13       20.57      5.35 o
 -27   1   5       35.38       35.29      4.36 o
 -25   1   5     1625.73     1635.06     12.55 o
 -23   1   5       21.34       33.74      3.63 o
 -21   1   5      162.75      252.49      5.52 o
 -19   1   5     2751.56     2885.28     15.72 o
 -17   1   5      594.00      498.32      7.31 o
 -15   1   5     1007.27     1137.80      9.75 o
 -13   1   5     7660.04     7968.84     37.31 o
 -11   1   5     3002.93     3029.94     18.84 o
  -9   1   5     2024.68     1945.24     13.58 o
  -7   1   5     5549.88     5535.39     25.61 o
  -5   1   5      716.81      678.35      7.01 o
  -3   1   5    19566.16    18791.87     82.34 o
  -1   1   5     6446.79     6598.34     30.63 o
   1   1   5     1345.80     1375.60      8.90 o
   3   1   5    63002.61    63433.96    292.97 o
   5   1   5     1671.98     1645.80     10.56 o
   7   1   5        1.94       17.04      3.27 o
   9   1   5      334.52      453.57      6.10 o
  11   1   5    28041.67    28541.12    146.67 o
  13   1   5       75.47       58.53      3.93 o
  15   1   5       85.01       57.60      3.73 o
  17   1   5     1917.51     2089.26     13.44 o
  19   1   5     2475.93     2626.38     16.31 o
  21   1   5       81.06      108.88      4.84 o
  23   1   5     1633.94     1632.44     15.49 o
  25   1   5      159.82      145.28      6.44 o
  27   1   5      311.47      274.35     10.67 o
  29   1   5        3.04       -0.28      4.64 o
  31   1   5      578.93      525.37     15.95 o
  33   1   5       32.69       34.19      8.30 o
  35   1   5      554.37      575.73     16.32 o
  37   1   5       41.79       51.06     10.31 o
  39   1   5      108.58       90.15     10.16 o
  41   1   5      333.94      340.20     13.63 o
  43   1   5      170.84      202.77     18.03 o
  45   1   5      503.42      555.53     18.73 o
  47   1   5        9.27       13.19     12.50 o
 -50   2   5        2.81        0.35      6.49 o
 -48   2   5      182.13      182.49      9.96 o
 -46   2   5        7.11       10.47      6.50 o
 -44   2   5       29.58       34.47      9.05 o
 -42   2   5      933.28      928.55     19.80 o
 -40   2   5       60.96       83.42     11.97 o
 -38   2   5       71.28       76.73      9.66 o
 -36   2   5        0.64       -0.62      5.86 o
 -34   2   5       18.47       28.21      7.20 o
 -32   2   5       13.05       -0.11      4.44 o
 -30   2   5      159.22      174.47      7.41 o
 -28   2   5      963.13      982.55     12.55 o
 -26   2   5      180.10      156.45      5.46 o
 -24   2   5     1311.65     1204.21     10.24 o
 -22   2   5       22.22       28.89      4.08 o
 -20   2   5     3136.02     3283.04     17.30 o
 -18   2   5     1756.62     1636.38     11.87 o
 -16   2   5       71.81       77.77      4.48 o
 -14   2   5      573.79      573.87      8.28 o
 -12   2   5      264.37      261.24      5.87 o
 -10   2   5       87.75       52.83      3.78 o
  -8   2   5    10260.97    11157.00     47.96 o
  -6   2   5    21665.29    22396.73     92.26 o
  -4   2   5     3209.29     2941.81     16.12 o
  -2   2   5    17696.72    18069.46     80.85 o
   0   2   5    13331.02    13256.23     54.28 o
   2   2   5     3185.46     3280.87     15.96 o
   4   2   5     5673.27     5453.78     23.26 o
   6   2   5       19.63       20.95      2.56 o
   8   2   5     1451.07     1206.61      7.66 o
  10   2   5      825.50      708.61      6.37 o
  12   2   5     2710.36     2930.67     18.16 o
  14   2   5     5547.26     5283.94     29.24 o
  16   2   5      577.44      670.06     11.01 o
  18   2   5      255.15      257.83      9.33 o
  20   2   5     1947.43     2102.30     21.33 o
  22   2   5      499.28      517.35     14.92 o
  24   2   5       48.21       79.55      8.75 o
  26   2   5     2219.10     2219.49     31.25 o
  28   2   5      138.00      133.17     12.25 o
  30   2   5     2695.08     2732.78     34.87 o
  32   2   5      522.23      575.02     17.00 o
  34   2   5     2676.41     2683.60     30.96 o
  36   2   5      362.53      380.95     14.27 o
  38   2   5      515.58      542.69     14.86 o
  40   2   5      129.56      139.75     10.01 o
  42   2   5      131.94      122.15     11.53 o
  44   2   5       43.41        5.61      4.97 o
  46   2   5        4.76        3.21      7.15 o
 -49   3   5        1.88       -1.14      7.72 o
 -47   3   5       91.61       44.38     19.68 o
 -45   3   5       95.96       44.15     17.71 o
 -43   3   5       18.80       25.95      7.67 o
 -41   3   5        1.07        4.51      7.53 o
 -39   3   5        2.73        1.86      6.28 o
 -37   3   5     1024.48     1036.42     21.78 o
 -35   3   5       31.05       25.17      7.38 o
 -33   3   5      792.00      781.98     16.80 o
 -31   3   5      198.57      224.86     10.01 o
 -29   3   5     2008.29     2076.61     21.35 o
 -27   3   5     1420.87     1300.09     17.78 o
 -25   3   5      204.82      211.83      7.69 o
 -23   3   5        7.69       13.53      3.87 o
 -21   3   5      363.87      317.39      7.39 o
 -19   3   5      433.85      400.04      6.89 o
 -17   3   5     2103.80     2018.21     13.04 o
 -15   3   5     2310.46     2508.16     14.10 o
 -13   3   5        0.12       -1.41      2.37 o
 -11   3   5     2528.51     2279.01     14.20 o
  -9   3   5      842.07      943.61      9.02 o
  -7   3   5     1233.57     1295.61      8.95 o
  -5   3   5      327.76      317.90      4.98 o
  -3   3   5     2789.47     2885.74     15.00 o
  -1   3   5       60.63       85.95      2.54 o
   1   3   5    14422.53    15758.32     65.65 o
   3   3   5     1530.85     1511.76      9.47 o
   5   3   5      162.64      193.45      4.38 o
   7   3   5     3535.76     3523.36     17.34 o
   9   3   5     2141.99     2545.83     15.72 o
  11   3   5      279.28      244.47      6.09 o
  13   3   5     2872.35     3018.41     19.10 o
  15   3   5     1058.51      928.05     11.65 o
  17   3   5     3152.87     3000.87     26.23 o
  19   3   5      254.95      276.42     12.11 o
  21   3   5      197.87      176.60     11.50 o
  23   3   5        1.42       -3.81      6.73 o
  25   3   5     1055.77      990.26     18.52 o
  27   3   5      102.53      138.34     11.66 o
  29   3   5      503.95      542.57     17.28 o
  31   3   5      252.17      300.44     14.37 o
  33   3   5      306.57      296.95     15.37 o
  35   3   5       69.33       92.54     10.72 o
  37   3   5       90.65      129.87     10.92 o
  39   3   5      131.17      171.34     11.43 o
  41   3   5      286.21      327.71     14.43 o
  43   3   5        0.95        1.53      5.68 o
  45   3   5       74.24       39.15     16.79 o
 -46   4   5        0.04       -0.57      5.34 o
 -44   4   5       97.97        8.98      6.50 o
 -42   4   5       69.69       26.22     10.40 o
 -40   4   5       77.24       56.56     10.48 o
 -38   4   5       97.97       82.24      8.71 o
 -36   4   5      117.15      174.35     10.06 o
 -34   4   5        8.03       14.17      7.07 o
 -32   4   5       22.87       25.13      7.09 o
 -30   4   5       14.35       12.44      7.01 o
 -28   4   5      150.30      161.32     10.88 o
 -26   4   5      535.40      522.46     15.64 o
 -24   4   5      210.56      218.68     11.75 o
 -22   4   5     2142.87     2112.09     23.47 o
 -20   4   5      501.42      521.88     13.76 o
 -18   4   5        7.07       24.82      4.88 o
 -16   4   5      851.68      721.45      9.71 o
 -14   4   5     1006.39     1023.57     10.90 o
 -12   4   5      829.55      848.48      9.43 o
 -10   4   5      191.35      184.04      5.17 o
  -8   4   5      909.21      781.72      7.21 o
  -6   4   5      354.04      361.04      6.78 o
  -4   4   5       44.39       68.15      3.80 o
  -2   4   5      461.28      436.99      6.03 o
   0   4   5     1858.94     2137.12     12.75 o
   2   4   5      851.70      918.59      8.60 o
   4   4   5     1509.73     1367.45     11.99 o
   6   4   5     1216.04     1420.47     12.63 o
   8   4   5     4928.05     5154.83     33.20 o
  10   4   5        7.20       10.10      5.09 o
  12   4   5      209.17      151.63      8.12 o
  14   4   5      872.92      865.59     10.90 o
  16   4   5      954.50      853.10     12.36 o
  18   4   5     1613.65     1579.20     20.39 o
  20   4   5      147.81      161.71     11.73 o
  22   4   5     1064.38     1045.84     22.23 o
  24   4   5       27.11       16.07      8.59 o
  26   4   5      301.13      272.46     14.89 o
  28   4   5       37.27       35.65      9.31 o
  30   4   5       58.97       82.24     10.13 o
  32   4   5       57.88       61.55     10.69 o
  34   4   5      364.64      444.32     14.83 o
  36   4   5       62.45       68.12      9.17 o
  38   4   5      191.53      260.25     14.23 o
  40   4   5      105.47       21.26     18.49 o
  42   4   5       20.65       10.81      8.05 o
 -43   5   5       60.63       11.57      9.33 o
 -41   5   5       12.98        4.87      4.54 o
 -39   5   5      219.34      217.59     10.38 o
 -37   5   5       64.34       63.27      9.00 o
 -35   5   5      133.13      142.67      9.88 o
 -33   5   5      196.42      212.41     12.91 o
 -31   5   5       33.78       43.05      9.74 o
 -29   5   5      938.68     1046.82     18.61 o
 -27   5   5     1697.74     1842.17     25.68 o
 -25   5   5     1287.49     1310.75     20.65 o
 -23   5   5      133.73      140.19     10.65 o
 -21   5   5     1743.57     1757.56     23.89 o
 -19   5   5      107.24       85.25      8.53 o
 -17   5   5     5402.27     5153.18     46.57 o
 -15   5   5       11.37       14.05      7.04 o
 -13   5   5      330.15      388.26     12.53 o
 -11   5   5      169.46      193.98     10.42 o
  -9   5   5       62.95       91.07      5.56 o
  -7   5   5      314.84      354.88     10.64 o
  -5   5   5     1088.83     1114.64     13.61 o
  -3   5   5       14.89       14.55      4.73 o
  -1   5   5     2600.47     2586.97     20.70 o
   1   5   5      852.05      841.81     11.26 o
   3   5   5     3278.56     3241.01     24.11 o
   5   5   5     2295.99     2148.13     20.98 o
   7   5   5       99.69      138.55      8.69 o
   9   5   5      143.98      138.20      8.91 o
  11   5   5      514.39      533.86     13.38 o
  13   5   5     1901.18     2092.70     24.58 o
  15   5   5        1.43       -1.63      5.66 o
  17   5   5        2.31        9.91      9.02 o
  19   5   5      848.68      842.47     23.35 o
  21   5   5     1756.10     1684.52     35.04 o
  23   5   5      636.52      665.24     24.07 o
  25   5   5      200.77      206.37     14.00 o
  27   5   5      139.30      161.69     16.85 o
  29   5   5      156.84      167.13     10.83 o
  31   5   5       64.11       70.90      9.15 o
  33   5   5       16.59       27.88      7.28 o
  35   5   5       84.54       74.96      9.66 o
  37   5   5      113.34       67.69     12.23 o
  39   5   5       19.68        9.48      7.83 o
 -40   6   5       12.83        3.91      6.28 o
 -38   6   5        4.59        1.01      4.41 o
 -36   6   5        3.92       -0.63      3.55 o
 -34   6   5        1.16        0.41      4.14 o
 -32   6   5      115.86      127.66     10.15 o
 -30   6   5      409.09      452.19     12.60 o
 -28   6   5       72.08      113.85     13.19 o
 -26   6   5       55.59       50.13     10.33 o
 -24   6   5       24.79       39.30     10.02 o
 -22   6   5      247.35      274.25     14.57 o
 -20   6   5      477.83      509.05     17.15 o
 -18   6   5      328.22      290.07     15.24 o
 -16   6   5      260.57      252.20     13.84 o
 -14   6   5       80.94       99.69     10.64 o
 -12   6   5     2789.49     2831.19     37.69 o
 -10   6   5     2053.39     2063.59     25.60 o
  -8   6   5      492.54      471.99     15.12 o
  -6   6   5      215.69      232.65     11.31 o
  -4   6   5      476.19      469.88     13.87 o
  -2   6   5      104.14      138.46     10.81 o
   0   6   5      940.73      989.08     16.62 o
   2   6   5     2487.89     2590.52     27.87 o
   4   6   5      427.27      410.97     11.15 o
   6   6   5      101.18      102.05      9.30 o
   8   6   5       11.38        7.64      6.44 o
  10   6   5      266.84      251.36     14.32 o
  12   6   5        0.08       -4.62      6.66 o
  14   6   5        8.10       17.15      7.57 o
  16   6   5      206.62      244.25     11.39 o
  18   6   5       63.01       75.60      8.79 o
  20   6   5      882.14      948.89     21.17 o
  22   6   5       99.91      103.33     11.36 o
  24   6   5      367.85      361.51     15.38 o
  26   6   5       64.39       80.41     10.89 o
  28   6   5       75.30       83.85     10.56 o
  30   6   5       46.16       42.84     15.66 o
  32   6   5      228.45      293.05     15.27 o
  34   6   5        1.51        1.29      5.68 o
 -35   7   5       78.56       47.15     21.75 o
 -33   7   5        0.01        4.14      8.87 o
 -31   7   5      128.02      147.21     13.60 o
 -29   7   5       64.45       25.73     15.45 o
 -27   7   5       43.27       27.90      9.77 o
 -25   7   5      108.31       85.44     19.20 o
 -23   7   5       15.64       14.01      9.28 o
 -21   7   5       89.80       83.64     19.15 o
 -19   7   5        2.74        4.44      8.20 o
 -17   7   5     1002.90     1179.31     25.97 o
 -15   7   5       23.16       15.70     11.39 o
 -13   7   5       18.64       16.74     11.61 o
 -11   7   5       18.93       30.06     10.18 o
  -9   7   5       57.45       59.83     11.13 o
  -7   7   5      633.07      657.19     20.09 o
  -5   7   5      898.04      989.34     25.71 o
  -3   7   5       16.12       21.74      6.67 o
  -1   7   5      336.99      362.06     14.20 o
   1   7   5      139.04      151.36     11.76 o
   3   7   5       28.46        6.25      6.98 o
   5   7   5      101.60      126.60     12.36 o
   7   7   5     1929.52     2009.51     30.20 o
   9   7   5     1196.15     1294.24     20.39 o
  11   7   5      448.30      528.79     14.17 o
  13   7   5        7.90        6.99      5.82 o
  15   7   5      364.21      386.72     13.54 o
  17   7   5      543.53      632.04     15.53 o
  19   7   5       65.16       64.03      8.22 o
  21   7   5       98.80       93.31     19.48 o
  23   7   5       36.19       29.01      7.66 o
  25   7   5      280.20      326.44     14.32 o
  27   7   5       35.15       14.69      7.76 o
  29   7   5        4.49        8.00      7.94 o
 -26   8   5       78.10        0.22     10.16 o
 -24   8   5       42.16       11.07     11.47 o
 -22   8   5      121.35       -0.79     10.55 o
 -20   8   5        3.50       -0.36      5.62 o
 -18   8   5       27.52        6.46      7.79 o
 -16   8   5        9.38        3.03      6.89 o
 -14   8   5       47.01       22.70     10.75 o
 -12   8   5       90.93      102.18     18.08 o
 -10   8   5      117.03      158.26     15.28 o
  -8   8   5       25.29       22.88      8.44 o
  -6   8   5       62.49       59.85     11.24 o
  -4   8   5       28.31       35.11     12.85 o
  -2   8   5      341.19      347.90     20.22 o
   0   8   5       42.28       38.41      8.71 o
   2   8   5      446.52      477.60     15.05 o
   4   8   5      771.66      780.04     17.58 o
   6   8   5     1166.60     1215.10     26.05 o
   8   8   5       11.59       31.90     12.30 o
  10   8   5      798.42      856.55     15.84 o
  12   8   5       41.90       16.91      7.94 o
  14   8   5        1.07        5.12      4.93 o
  16   8   5       25.00       11.86      5.99 o
  18   8   5      560.87      586.03     29.14 o
  20   8   5        0.47       -2.34      8.46 o
  22   8   5      110.38      114.95     24.22 o
 -13   9   5      153.32      240.29     21.22 o
 -11   9   5        5.80        2.85     10.00 o
  -9   9   5       18.54        1.00      8.25 o
  -7   9   5       47.83       10.65     11.08 o
  -5   9   5        0.39       -0.96      8.66 o
  -3   9   5       25.77        6.21     17.47 o
  -1   9   5       75.56       30.85     31.14 o
   1   9   5        7.21        1.02     11.07 o
   3   9   5        0.70        2.97     10.69 o
   5   9   5       39.32       21.52     15.24 o
   7   9   5      220.67      212.83     57.64 o
 -52   0   6       10.04       -0.17     13.56 o
 -50   0   6       15.57        0.06      3.24 o
 -48   0   6      130.61       26.71     24.31 o
 -46   0   6      605.75      633.62     22.49 o
 -44   0   6        5.31        3.02      5.84 o
 -42   0   6       27.69       11.47      7.91 o
 -40   0   6      121.91       76.61     24.54 o
 -38   0   6      223.22      220.73     15.05 o
 -36   0   6      593.85      602.29     20.49 o
 -34   0   6     4515.83     4489.90     57.32 o
 -32   0   6      240.34      228.85     15.41 o
 -30   0   6       85.42      125.96     13.25 o
 -28   0   6      162.73      182.24     13.88 o
 -26   0   6      109.27       95.99      6.42 o
 -24   0   6      253.77      237.36      7.61 o
 -22   0   6    22842.79    24897.04    168.32 o
 -20   0   6       36.99       32.35      6.01 o
 -18   0   6    18718.98    19079.33    124.57 o
 -16   0   6      989.35      811.09     12.42 o
 -14   0   6     7594.07     8181.29     59.73 o
 -12   0   6     1419.78     1496.34     13.54 o
 -10   0   6       14.64        6.86      3.06 o
  -8   0   6        3.40       29.14      6.08 o
  -6   0   6      431.34      386.88     12.59 o
  -4   0   6    12339.88    12148.90     79.75 o
  -2   0   6    14187.87    14434.82     95.17 o
   0   0   6    19277.10    19355.94    130.13 o
   2   0   6     8539.29     8222.17     60.28 o
   4   0   6     2289.59     2417.78     17.83 o
   6   0   6     1732.16     1742.21     17.05 o
   8   0   6    36244.09    36716.64    263.29 o
  10   0   6    28162.97    29352.79    259.29 o
  12   0   6    14025.13    16351.35    102.93 o
  14   0   6     1257.28     1226.21     13.77 o
  16   0   6     8976.71     9459.51     61.32 o
  18   0   6     3221.90     3309.18     29.03 o
  20   0   6      877.15      810.17     14.16 o
  22   0   6      230.98      228.97      7.43 o
  24   0   6      183.87      209.73     10.97 o
  26   0   6       94.87       99.90     16.12 o
  28   0   6        5.05       -1.02      6.09 o
  30   0   6     1264.71     1273.58     26.88 o
  32   0   6       10.95       19.96      7.84 o
  34   0   6        4.08        0.38      5.75 o
  36   0   6       13.35        9.08     13.48 o
  38   0   6        7.11       14.37     14.05 o
  40   0   6      793.27      792.00     28.32 o
  42   0   6       54.57       33.98     16.99 o
  44   0   6        4.08        0.65      7.30 o
  46   0   6       60.45       26.50     22.48 o
 -51   1   6        3.03        0.33      4.97 o
 -49   1   6       65.59        9.55      8.39 o
 -47   1   6      337.32      357.91     15.15 o
 -45   1   6      173.12      199.71     10.82 o
 -43   1   6      343.03      337.53     18.17 o
 -41   1   6       37.74       32.16      8.08 o
 -39   1   6      355.39      372.10     12.64 o
 -37   1   6       50.58       45.34      8.28 o
 -35   1   6      641.85      675.26     17.00 o
 -33   1   6       12.89       18.02      6.55 o
 -31   1   6      626.81      582.83     14.02 o
 -29   1   6      246.44      243.91      8.15 o
 -27   1   6      576.16      604.76      9.51 o
 -25   1   6       86.74       62.83      4.88 o
 -23   1   6     1010.85      874.71      9.15 o
 -21   1   6     5161.52     5090.11     26.40 o
 -19   1   6     1048.01     1035.67      8.79 o
 -17   1   6     5596.75     5533.99     26.40 o
 -15   1   6     2846.58     2767.18     15.65 o
 -13   1   6      129.85      133.42      4.93 o
 -11   1   6     3151.38     3336.47     18.53 o
  -9   1   6      635.76      589.79      7.92 o
  -7   1   6      813.60      677.56      5.92 o
  -5   1   6       32.83       24.31      3.26 o
  -3   1   6     7409.21     7253.49     32.07 o
  -1   1   6       47.03       62.19      3.38 o
   1   1   6    13212.97    13636.55     62.34 o
   3   1   6     6049.33     6352.29     25.78 o
   5   1   6      918.53      771.58      6.31 o
   7   1   6     3531.72     3772.97     18.34 o
   9   1   6     2327.98     2441.08     14.13 o
  11   1   6     2325.60     2576.67     14.25 o
  13   1   6      366.11      336.34      5.31 o
  15   1   6     3337.33     3236.46     16.46 o
  17   1   6     2793.07     2910.88     18.66 o
  19   1   6     1732.75     1808.39     13.61 o
  21   1   6      212.47      246.54      6.32 o
  23   1   6     1538.82     1521.77     18.60 o
  25   1   6      563.20      621.80     16.01 o
  27   1   6       23.79       20.26      7.61 o
  29   1   6      268.90      266.59     12.90 o
  31   1   6       16.51       20.50      7.37 o
  33   1   6      157.43      180.68     10.97 o
  35   1   6     1027.03     1021.73     22.11 o
  37   1   6        5.91       16.09      8.05 o
  39   1   6        0.10       -1.62      5.83 o
  41   1   6       55.97       51.30      8.05 o
  43   1   6       23.46        4.86      5.13 o
  45   1   6       40.21       14.35      7.46 o
 -50   2   6        1.60        1.77      6.37 o
 -48   2   6        5.92        7.45      7.56 o
 -46   2   6       40.74       43.22      9.51 o
 -44   2   6       30.54       20.30     10.02 o
 -42   2   6      179.57      219.41     13.90 o
 -40   2   6       59.72       89.84     10.37 o
 -38   2   6       13.89       12.43      6.39 o
 -36   2   6      858.78      830.47     16.84 o
 -34   2   6       95.39       98.74     10.75 o
 -32   2   6       53.05       44.47      7.46 o
 -30   2   6      422.14      465.12     11.86 o
 -28   2   6      536.24      510.93     11.94 o
 -26   2   6     1668.70     1664.05     16.78 o
 -24   2   6     1130.95     1144.09     12.73 o
 -22   2   6     4635.28     4822.18     24.85 o
 -20   2   6        0.90        5.05      2.88 o
 -18   2   6       94.22      127.85      4.80 o
 -16   2   6      627.14      713.17      8.71 o
 -14   2   6        0.39        2.62      2.68 o
 -12   2   6    10711.10    11696.98     54.45 o
 -10   2   6     5981.79     6149.87     29.75 o
  -8   2   6     3212.70     3386.53     16.51 o
  -6   2   6     5219.76     6055.57     25.72 o
  -4   2   6     9691.45     9674.65     40.94 o
  -2   2   6      248.20      291.82      5.05 o
   0   2   6    19814.38    20050.96     85.91 o
   2   2   6     1772.33     1879.42     10.08 o
   4   2   6      290.55      269.29      4.01 o
   6   2   6       57.87       62.42      3.42 o
   8   2   6     8883.78     9234.60     44.95 o
  10   2   6     3368.36     3257.99     19.16 o
  12   2   6      136.25      128.85      4.93 o
  14   2   6       80.67      106.74      6.14 o
  16   2   6     1124.71     1152.65     13.36 o
  18   2   6        0.13       -3.66      4.95 o
  20   2   6      487.71      486.69     13.24 o
  22   2   6     1100.05     1063.22     17.61 o
  24   2   6     1462.53     1463.40     21.12 o
  26   2   6       84.69       84.92     10.76 o
  28   2   6      651.41      696.01     20.14 o
  30   2   6     1536.82     1433.40     24.08 o
  32   2   6      773.40      836.61     18.64 o
  34   2   6        4.01       10.26      7.15 o
  36   2   6       83.79      100.93      9.74 o
  38   2   6      301.80      308.02     12.37 o
  40   2   6       32.43       16.54      6.26 o
  42   2   6        0.73       -2.50      4.39 o
  44   2   6       82.45       34.29     13.04 o
 -49   3   6       23.04       15.83     11.65 o
 -47   3   6       42.75       15.18      7.37 o
 -45   3   6       31.36       25.70      8.98 o
 -43   3   6       12.58        1.83      4.36 o
 -41   3   6       63.31       66.70      8.72 o
 -39   3   6        9.95       24.06      7.81 o
 -37   3   6      597.78      625.73     17.05 o
 -35   3   6       43.55       24.91      7.41 o
 -33   3   6      143.15      129.00      9.91 o
 -31   3   6      233.56      266.46     11.95 o
 -29   3   6       52.02       63.46      7.22 o
 -27   3   6      239.90      245.06      9.97 o
 -25   3   6      831.38      846.93     20.03 o
 -23   3   6     2873.61     2891.67     26.41 o
 -21   3   6      159.80      176.39      5.91 o
 -19   3   6      695.84      694.67     11.76 o
 -17   3   6        0.50        2.06      2.90 o
 -15   3   6     1388.06     1580.86     13.33 o
 -13   3   6       59.29       59.96      4.35 o
 -11   3   6       19.38       47.41      4.24 o
  -9   3   6      917.26     1052.83      9.96 o
  -7   3   6      153.32      207.80      5.23 o
  -5   3   6      264.52      242.76      5.04 o
  -3   3   6     4256.18     4394.52     19.31 o
  -1   3   6     1824.10     2025.20     11.43 o
   1   3   6        0.38        0.73      1.80 o
   3   3   6      895.04      876.88      6.89 o
   5   3   6     8574.41     8776.04     38.54 o
   7   3   6     1010.27     1027.38      8.55 o
   9   3   6     2304.09     2333.16     13.31 o
  11   3   6       87.38      114.18      5.98 o
  13   3   6      126.92      148.28      7.02 o
  15   3   6       44.34       31.68      6.27 o
  17   3   6      787.14      875.47     17.78 o
  19   3   6      156.51      223.79     11.70 o
  21   3   6     2108.66     2149.59     26.90 o
  23   3   6      211.04      211.38     11.90 o
  25   3   6     1950.12     1761.24     28.89 o
  27   3   6       13.43       16.85      7.74 o
  29   3   6     1764.98     1806.53     25.73 o
  31   3   6      990.01     1010.59     20.86 o
  33   3   6      247.48      236.64     12.75 o
  35   3   6      582.26      605.14     29.32 o
  37   3   6      829.25      888.48     17.67 o
  39   3   6       42.72       40.08      8.17 o
  41   3   6       20.49       10.46      6.64 o
  43   3   6       28.06       18.66      7.01 o
 -46   4   6        1.07        0.37      7.25 o
 -44   4   6      182.32      152.78     26.65 o
 -42   4   6        3.68        6.65      6.34 o
 -40   4   6       23.49       21.98      8.90 o
 -38   4   6      154.83      184.63     12.02 o
 -36   4   6      136.89      180.78     12.44 o
 -34   4   6     1039.92     1177.43     25.47 o
 -32   4   6      107.80       85.23     13.28 o
 -30   4   6     4797.28     5035.38     59.44 o
 -28   4   6      658.09      611.53     16.60 o
 -26   4   6     1694.74     1609.26     24.28 o
 -24   4   6      935.77      960.63     17.91 o
 -22   4   6      387.50      434.57     13.34 o
 -20   4   6     1248.36     1301.38     18.23 o
 -18   4   6      173.70      211.10     12.77 o
 -16   4   6        0.29       -2.51      4.50 o
 -14   4   6      784.50      769.02      9.30 o
 -12   4   6       64.23       83.45      4.82 o
 -10   4   6      514.67      570.76      8.58 o
  -8   4   6      365.05      336.07      6.90 o
  -6   4   6       64.61       88.44      5.46 o
  -4   4   6      173.82      286.29      8.76 o
  -2   4   6     1514.72     1576.14     15.96 o
   0   4   6      898.14      994.23     10.01 o
   2   4   6     1012.78     1033.00     10.73 o
   4   4   6     4251.48     4271.66     27.24 o
   6   4   6      474.66      464.99      8.64 o
   8   4   6      181.36      193.69      7.58 o
  10   4   6       89.63       68.32      7.07 o
  12   4   6      695.70      668.52     12.01 o
  14   4   6      759.45      716.08     15.85 o
  16   4   6      125.00      146.63     10.83 o
  18   4   6     2555.96     2422.66     30.28 o
  20   4   6     4231.28     4391.96     39.55 o
  22   4   6      382.69      375.46     13.17 o
  24   4   6       13.79       20.34      8.19 o
  26   4   6     1036.11     1063.94     23.54 o
  28   4   6      222.78      230.91     12.61 o
  30   4   6       77.44       74.88      9.16 o
  32   4   6       89.05      112.85     11.24 o
  34   4   6      222.16      227.67     12.53 o
  36   4   6       50.32       44.38      8.54 o
  38   4   6       25.42       20.05      8.43 o
  40   4   6       37.33       20.95      7.20 o
 -43   5   6       14.68        9.06      8.53 o
 -41   5   6       12.95        2.10      4.84 o
 -39   5   6       18.46        0.71      4.56 o
 -37   5   6       24.27       34.02      7.63 o
 -35   5   6       49.69       33.05      8.07 o
 -33   5   6        2.45        1.00      6.39 o
 -31   5   6       25.18       32.13      8.51 o
 -29   5   6     1248.87     1228.52     22.09 o
 -27   5   6       39.96       27.76      8.32 o
 -25   5   6      975.43      958.82     19.42 o
 -23   5   6       58.96       61.77      8.68 o
 -21   5   6     4764.67     4917.22     43.93 o
 -19   5   6      402.17      405.23     14.07 o
 -17   5   6     6106.88     6169.62     67.48 o
 -15   5   6        0.07        0.02      5.69 o
 -13   5   6      498.73      476.64     17.78 o
 -11   5   6      530.36      527.30     12.67 o
  -9   5   6      488.47      509.09     12.58 o
  -7   5   6      701.70      683.99     13.46 o
  -5   5   6     1654.91     1685.94     21.32 o
  -3   5   6        0.01        3.98      6.07 o
  -1   5   6     1111.70     1096.73     14.40 o
   1   5   6        2.12        2.91      4.27 o
   3   5   6      132.59      145.09      7.25 o
   5   5   6      572.45      555.06     12.76 o
   7   5   6        3.75       10.41      4.97 o
   9   5   6        0.01       -1.80      4.86 o
  11   5   6      118.06      111.61      8.51 o
  13   5   6      766.29      737.68     14.82 o
  15   5   6       87.11       61.92      9.82 o
  17   5   6      255.12      287.49     16.39 o
  19   5   6      355.81      329.39     15.15 o
  21   5   6      273.80      292.06     15.08 o
  23   5   6     1385.54     1474.15     26.14 o
  25   5   6      240.99      274.45     15.92 o
  27   5   6      189.63      212.72     13.09 o
  29   5   6        1.87        1.39      6.41 o
  31   5   6       97.75      146.47     10.78 o
  33   5   6      126.83      142.61      8.13 o
  35   5   6      287.34      369.84     14.77 o
  37   5   6       15.38       11.86     10.08 o
 -38   6   6       34.38        8.66      5.45 o
 -36   6   6        3.89        4.57      4.79 o
 -34   6   6       72.85       23.86      6.80 o
 -32   6   6       72.34       61.60     13.23 o
 -30   6   6       45.39       32.18      7.92 o
 -28   6   6      142.51      184.91     11.11 o
 -26   6   6      712.54      786.78     23.02 o
 -24   6   6       61.99      101.70     13.30 o
 -22   6   6      127.30      129.28     17.71 o
 -20   6   6        5.80        9.26      8.18 o
 -18   6   6      176.58      204.04     13.15 o
 -16   6   6      436.11      457.46     17.95 o
 -14   6   6      637.54      666.04     17.80 o
 -12   6   6      288.19      261.00     15.01 o
 -10   6   6     1036.65     1079.82     21.21 o
  -8   6   6       18.33        8.03      6.39 o
  -6   6   6      457.66      444.00     17.82 o
  -4   6   6       58.46       55.52      9.76 o
  -2   6   6     1472.74     1403.71     20.79 o
   0   6   6       68.65       72.16      8.02 o
   2   6   6      364.78      444.07     16.44 o
   4   6   6     1050.42     1066.86     26.36 o
   6   6   6      933.18     1004.79     19.75 o
   8   6   6       30.36       37.68     10.01 o
  10   6   6      373.36      359.91     13.32 o
  12   6   6       34.08       25.39      8.40 o
  14   6   6       77.26       68.59      8.76 o
  16   6   6       43.15       47.35      9.15 o
  18   6   6      351.46      380.16     15.71 o
  20   6   6      458.08      503.65     15.98 o
  22   6   6      314.86      292.70     13.41 o
  24   6   6        0.26       -5.64      6.37 o
  26   6   6       10.15        6.75      7.70 o
  28   6   6        1.83       -1.51      5.32 o
  30   6   6       10.44        3.13      6.14 o
  32   6   6       27.64       12.36      8.83 o
  34   6   6       18.84       19.04     11.87 o
 -33   7   6       82.76       17.58     17.21 o
 -31   7   6      159.58      198.72     32.97 o
 -29   7   6        0.44       -1.74      5.03 o
 -27   7   6       14.18        4.53      6.24 o
 -25   7   6       10.74        3.31      6.19 o
 -23   7   6      130.25      143.91     21.58 o
 -21   7   6      378.31      436.91     18.73 o
 -19   7   6        7.12        5.50      9.38 o
 -17   7   6        9.78        1.18      8.49 o
 -15   7   6     1032.85     1085.60     29.56 o
 -13   7   6      538.33      532.99     21.33 o
 -11   7   6      236.65      255.95     29.86 o
  -9   7   6        0.05        3.77      7.89 o
  -7   7   6      286.89      335.55     16.69 o
  -5   7   6       40.42       25.81      8.11 o
  -3   7   6        1.54        4.56      5.83 o
  -1   7   6      212.39      215.58     14.33 o
   1   7   6       96.25       96.45     26.13 o
   3   7   6       84.21       69.14     13.71 o
   5   7   6       39.20       23.88     11.53 o
   7   7   6        1.45       -7.95      7.95 o
   9   7   6        1.76        5.76      7.36 o
  11   7   6      199.04      209.64     12.51 o
  13   7   6      261.81      316.82     14.44 o
  15   7   6       63.56       60.76      9.72 o
  17   7   6        1.17        6.35      7.94 o
  19   7   6      243.65      258.42     24.63 o
  21   7   6      309.37      362.33     16.30 o
  23   7   6        3.65       -1.06      5.31 o
  25   7   6      231.57      265.62     32.85 o
  27   7   6        0.28       -2.96      7.28 o
 -24   8   6       10.16        0.25      7.41 o
 -22   8   6        0.00        1.54      4.83 o
 -20   8   6        1.45       -3.09      6.36 o
 -18   8   6       53.55       14.40      8.59 o
 -16   8   6       15.88       -2.49      7.06 o
 -14   8   6        0.37       -2.94      7.58 o
 -12   8   6        6.70        6.84      7.90 o
 -10   8   6       85.34       31.18     15.02 o
  -8   8   6       35.27       32.94      9.78 o
  -6   8   6       84.92       89.39     14.04 o
  -4   8   6      472.12      517.14     22.24 o
  -2   8   6      139.80      142.31     11.88 o
   0   8   6        9.09       14.60      8.41 o
   2   8   6       56.63       66.23     14.46 o
   4   8   6      279.85      295.72     16.02 o
   6   8   6      224.21      250.59     16.93 o
   8   8   6       23.43       15.59     13.47 o
  10   8   6       37.88       18.14      9.63 o
  12   8   6       33.41       24.01      8.87 o
  14   8   6      157.82      157.70      9.47 o
  16   8   6       20.70       10.82      9.35 o
  18   8   6      133.30      143.09     57.72 o
  20   8   6       33.62       28.80     16.23 o
  -7   9   6       87.78       54.96     24.69 o
  -5   9   6       12.60        6.23     13.17 o
  -3   9   6        0.76        4.34     15.84 o
  -1   9   6       78.47       41.81     40.83 o
   1   9   6      266.17      338.15     24.39 o
 -51   1   7        5.97        2.29      7.87 o
 -49   1   7      220.93      244.35     10.79 o
 -47   1   7        4.06        5.80      5.64 o
 -45   1   7      108.61       96.89      9.21 o
 -43   1   7       81.48       77.39      9.82 o
 -41   1   7      581.39      603.80     15.09 o
 -39   1   7        2.20        0.60      5.60 o
 -37   1   7       46.28       56.27      9.85 o
 -35   1   7       51.76       74.70      9.80 o
 -33   1   7     1044.56     1029.19     19.41 o
 -31   1   7     1144.37     1126.35     20.04 o
 -29   1   7      654.55      645.56     15.61 o
 -27   1   7      131.17      133.56      9.05 o
 -25   1   7      224.80      208.00      9.15 o
 -23   1   7      672.04      704.11     10.01 o
 -21   1   7     3613.18     3538.60     21.83 o
 -19   1   7      221.89      225.80      6.52 o
 -17   1   7      196.41      210.69      6.11 o
 -15   1   7      942.98     1057.34      8.97 o
 -13   1   7     1427.44     1543.38     10.72 o
 -11   1   7     2834.29     2841.06     15.83 o
  -9   1   7       50.07       76.53      3.15 o
  -7   1   7     1698.56     1612.45     11.08 o
  -5   1   7     3196.29     3206.58     15.24 o
  -3   1   7      468.76      476.18      7.16 o
  -1   1   7      499.98      417.90      4.89 o
   1   1   7     6005.99     5935.95     25.85 o
   3   1   7    10851.82    11942.06     51.42 o
   5   1   7     1533.17     1430.55      9.66 o
   7   1   7       26.65        8.23      2.52 o
   9   1   7      278.30      271.17      5.24 o
  11   1   7       29.97       28.35      3.52 o
  13   1   7     1239.47     1154.63      9.45 o
  15   1   7      453.12      423.31      6.24 o
  17   1   7      687.11      735.88      8.93 o
  19   1   7       31.50       30.43      4.11 o
  21   1   7      402.68      363.64      9.77 o
  23   1   7       19.09       16.87      6.40 o
  25   1   7        2.70        5.64      5.88 o
  27   1   7      220.40      211.82     10.53 o
  29   1   7      169.94      189.28     10.98 o
  31   1   7      703.83      680.32     14.52 o
  33   1   7       14.15       16.17      7.20 o
  35   1   7        6.68        5.87      6.18 o
  37   1   7       22.51       32.98      7.86 o
  39   1   7        1.12        2.29      5.19 o
  41   1   7      313.84      366.67     18.15 o
  43   1   7      295.75      370.14     12.31 o
 -50   2   7        5.72        5.18      7.46 o
 -48   2   7       51.80       16.73      7.39 o
 -46   2   7       35.48       29.36     10.33 o
 -44   2   7      186.32      182.57     15.15 o
 -42   2   7       77.09       61.03      8.50 o
 -40   2   7      126.42      160.54     11.55 o
 -38   2   7      534.81      571.25     16.22 o
 -36   2   7        5.08        2.82      6.77 o
 -34   2   7       48.21       45.08      9.37 o
 -32   2   7        7.86       16.34      6.05 o
 -30   2   7      510.31      476.12     12.20 o
 -28   2   7      209.72      196.63      9.55 o
 -26   2   7      337.81      310.25     10.62 o
 -24   2   7     1954.68     1841.60     20.95 o
 -22   2   7        8.17        9.93      4.82 o
 -20   2   7      265.51      264.39      6.72 o
 -18   2   7     1023.48      965.40      9.21 o
 -16   2   7     4193.72     4500.25     25.34 o
 -14   2   7       56.01       34.50      4.51 o
 -12   2   7       97.55      120.55      5.44 o
 -10   2   7     9997.85    10999.88     52.82 o
  -8   2   7      331.96      447.93      8.49 o
  -6   2   7     3998.26     4185.43     23.15 o
  -4   2   7    12065.60    12851.49     58.14 o
  -2   2   7      610.20      611.21      7.03 o
   0   2   7      685.46      583.61      6.01 o
   2   2   7     2894.61     2819.08     15.24 o
   4   2   7       93.63      129.64      4.08 o
   6   2   7     3681.44     3259.01     18.46 o
   8   2   7     2311.94     2347.68     16.54 o
  10   2   7      418.44      361.66      6.81 o
  12   2   7     3788.10     3501.07     21.67 o
  14   2   7       35.06       57.14      5.71 o
  16   2   7       23.26       24.50      5.67 o
  18   2   7      473.00      451.00     12.22 o
  20   2   7     1065.85     1090.78     17.81 o
  22   2   7        4.45       13.01      6.07 o
  24   2   7     1610.43     1506.48     20.16 o
  26   2   7      216.32      209.43     12.06 o
  28   2   7        1.17       -7.07      7.07 o
  30   2   7      345.17      280.12     13.84 o
  32   2   7       78.21       94.87      9.80 o
  34   2   7       13.77       26.00      7.85 o
  36   2   7      167.55      188.61     10.16 o
  38   2   7      648.17      730.78     14.67 o
  40   2   7      138.76      129.44     21.79 o
  42   2   7      138.30       21.88     18.17 o
 -47   3   7       37.21       16.34      7.09 o
 -45   3   7      103.39       71.31     13.10 o
 -43   3   7       20.24       27.72      8.32 o
 -41   3   7      455.71      467.77     16.73 o
 -39   3   7      182.52      171.89     12.52 o
 -37   3   7     2951.62     2978.42     58.79 o
 -35   3   7       15.96       24.72      9.35 o
 -33   3   7     2267.80     2425.64     30.52 o
 -31   3   7      566.23      554.69     16.25 o
 -29   3   7     2215.67     2222.19     29.51 o
 -27   3   7      553.17      546.02     16.52 o
 -25   3   7      273.80      285.17     14.41 o
 -23   3   7       35.73       30.10      8.03 o
 -21   3   7      822.12      802.56      9.94 o
 -19   3   7     1600.40     1522.66     14.97 o
 -17   3   7      306.88      336.07      6.85 o
 -15   3   7     1692.36     1589.98     12.87 o
 -13   3   7     1913.07     1690.81     12.88 o
 -11   3   7      533.75      499.06      8.50 o
  -9   3   7        0.02       -3.26      3.26 o
  -7   3   7       61.31       62.46      4.10 o
  -5   3   7      272.79      141.36      4.68 o
  -3   3   7      224.05      288.94      5.97 o
  -1   3   7      427.28      412.52      6.03 o
   1   3   7      890.65      911.10      7.91 o
   3   3   7     5474.99     5807.85     32.86 o
   5   3   7       85.05       54.27      4.22 o
   7   3   7      187.36      202.36      5.62 o
   9   3   7      598.42      584.32      9.55 o
  11   3   7      259.77      210.86      8.49 o
  13   3   7      260.96      260.72     10.38 o
  15   3   7        6.19       -5.65      7.51 o
  17   3   7     3009.00     2988.43     33.91 o
  19   3   7      147.76      116.35      9.44 o
  21   3   7     1026.05      911.90     17.50 o
  23   3   7      207.36      208.82     11.32 o
  25   3   7     2098.04     2086.31     26.18 o
  27   3   7     1383.11     1486.62     20.23 o
  29   3   7      131.75      160.03     11.08 o
  31   3   7       15.19        9.02      6.76 o
  33   3   7        0.20        4.57      6.00 o
  35   3   7      384.41      399.18     13.36 o
  37   3   7       37.48       23.90      7.37 o
  39   3   7      121.40       51.01     23.55 o
  41   3   7      167.71      205.36      9.23 o
 -46   4   7       69.87       38.63     17.72 o
 -44   4   7       79.68       31.19     14.98 o
 -42   4   7      129.68       50.07     32.12 o
 -40   4   7       28.63       35.54     11.04 o
 -38   4   7      459.21      491.48     17.45 o
 -36   4   7      453.72      499.30     17.78 o
 -34   4   7      166.70      221.98     15.91 o
 -32   4   7     3665.63     3821.64     48.66 o
 -30   4   7      726.91      685.65     18.22 o
 -28   4   7     1197.75     1283.29     23.01 o
 -26   4   7       80.06       70.41     10.02 o
 -24   4   7      106.32       87.58      8.40 o
 -22   4   7       53.78       49.31      7.51 o
 -20   4   7        4.35       -5.74      5.74 o
 -18   4   7        0.30        3.81      4.76 o
 -16   4   7     3196.20     3098.26     27.29 o
 -14   4   7      568.57      569.49      9.87 o
 -12   4   7       72.03       65.17      5.07 o
 -10   4   7     1375.48     1369.76     14.23 o
  -8   4   7     1368.17     1391.70     14.77 o
  -6   4   7      791.82      828.23     11.95 o
  -4   4   7      370.24      396.49      9.91 o
  -2   4   7     1791.73     1705.58     17.24 o
   0   4   7       78.99       90.03      6.73 o
   2   4   7     2780.81     2820.51     22.29 o
   4   4   7      131.31       95.30      5.92 o
   6   4   7      616.58      510.82     10.67 o
   8   4   7        1.23        0.78      4.81 o
  10   4   7        2.00        0.96      7.19 o
  12   4   7     1380.50     1425.24     24.40 o
  14   4   7      177.18      142.73     13.09 o
  16   4   7     1470.54     1428.62     28.83 o
  18   4   7      752.04      707.84     21.80 o
  20   4   7      362.42      375.63     14.01 o
  22   4   7      336.30      426.96     14.63 o
  24   4   7      788.64      818.91     17.99 o
  26   4   7      275.01      330.73     12.40 o
  28   4   7      921.23      932.77     18.69 o
  30   4   7       82.46       75.12     11.34 o
  32   4   7      598.00      673.41     17.67 o
  34   4   7      573.61      636.62     18.42 o
  36   4   7       17.19        4.18      5.26 o
  38   4   7       67.08       25.76      9.78 o
 -43   5   7       10.38        3.75      9.34 o
 -41   5   7        7.03        8.09      7.67 o
 -39   5   7      199.82      200.61     19.09 o
 -37   5   7        3.66        2.18      5.12 o
 -35   5   7       80.44       49.57     20.64 o
 -33   5   7      715.23      786.88     16.89 o
 -31   5   7       54.63       43.42     13.42 o
 -29   5   7       16.76       12.24      6.47 o
 -27   5   7      368.85      332.41     11.53 o
 -25   5   7     2100.69     2084.74     33.16 o
 -23   5   7      179.74      203.18     10.15 o
 -21   5   7       60.17       78.62      9.85 o
 -19   5   7       36.54       26.53     10.49 o
 -17   5   7     2239.66     2090.07     30.01 o
 -15   5   7      119.43       94.14     10.34 o
 -13   5   7      224.33      241.08     14.24 o
 -11   5   7      256.16      305.28     10.93 o
  -9   5   7       55.69       60.91      7.69 o
  -7   5   7       67.61       67.19      7.91 o
  -5   5   7      445.37      409.77     13.04 o
  -3   5   7     1336.88     1272.52     19.03 o
  -1   5   7      112.58      103.57      8.18 o
   1   5   7       19.11        7.08      5.22 o
   3   5   7      507.88      523.61     12.61 o
   5   5   7     1736.38     1724.09     22.54 o
   7   5   7     1958.88     1964.26     24.76 o
   9   5   7      640.24      669.82     15.40 o
  11   5   7      815.18      784.48     19.35 o
  13   5   7     1853.28     1859.88     29.88 o
  15   5   7       52.35       43.28     11.75 o
  17   5   7       35.15       31.27     11.08 o
  19   5   7       65.87       52.23     12.59 o
  21   5   7      721.52      743.04     22.93 o
  23   5   7      433.44      461.87     20.91 o
  25   5   7      203.10      240.10     16.99 o
  27   5   7        1.41       15.05      9.74 o
  29   5   7      280.47      285.17     17.08 o
  31   5   7       11.73        2.67      6.52 o
  33   5   7       58.90       25.36      8.24 o
  35   5   7        3.57        3.88      9.38 o
 -38   6   7       10.95        4.49      8.01 o
 -36   6   7      438.62      486.72     27.72 o
 -34   6   7      477.93      544.43     23.57 o
 -32   6   7        1.12        3.35      5.34 o
 -30   6   7      111.00      132.02     12.30 o
 -28   6   7        0.11       -2.86      6.41 o
 -26   6   7        7.19        3.06      7.48 o
 -24   6   7        5.41        4.92      7.62 o
 -22   6   7      845.49      845.03     23.02 o
 -20   6   7      131.39      137.94     17.53 o
 -18   6   7     1195.40     1212.37     23.30 o
 -16   6   7     1063.49     1234.42     23.35 o
 -14   6   7     1201.54     1239.39     22.93 o
 -12   6   7       10.54       11.18      7.60 o
 -10   6   7      112.24       92.28     10.24 o
  -8   6   7       84.44       85.50      9.09 o
  -6   6   7      642.98      681.31     15.13 o
  -4   6   7      131.16      141.65      8.46 o
  -2   6   7      287.07      303.71     12.33 o
   0   6   7      443.15      432.08     13.34 o
   2   6   7      129.79      126.30     12.33 o
   4   6   7      933.71      977.48     21.51 o
   6   6   7      533.00      501.74     19.40 o
   8   6   7      403.16      416.25     16.97 o
  10   6   7      834.16      891.00     17.88 o
  12   6   7      190.86      225.28     14.49 o
  14   6   7      141.65      183.69     15.63 o
  16   6   7        0.03       -0.08      7.49 o
  18   6   7       29.13       39.95     10.88 o
  20   6   7       67.04       80.08     13.82 o
  22   6   7        0.01        8.62      9.61 o
  24   6   7      109.14      101.43     13.40 o
  26   6   7      372.09      484.99     17.31 o
  28   6   7        8.95        4.84      6.66 o
  30   6   7        5.37        0.85      6.34 o
  32   6   7       13.65       10.64      9.35 o
 -31   7   7       23.16       13.57      7.59 o
 -29   7   7       17.10        9.49      5.93 o
 -27   7   7       40.04       16.15      6.77 o
 -25   7   7       15.87        7.00      6.09 o
 -23   7   7       57.97       37.49     10.36 o
 -21   7   7       91.42       80.93     19.11 o
 -19   7   7      237.26      260.19     19.99 o
 -17   7   7       29.76       35.94     13.35 o
 -15   7   7      539.03      512.84     23.64 o
 -13   7   7      581.63      651.57     22.79 o
 -11   7   7        3.13        6.25      8.38 o
  -9   7   7        1.25        0.31      5.47 o
  -7   7   7      320.32      349.34     15.16 o
  -5   7   7        0.06        5.36      6.36 o
  -3   7   7      301.23      293.05     13.92 o
  -1   7   7      367.76      391.84     21.97 o
   1   7   7     2049.78     2139.25     39.98 o
   3   7   7     1580.87     1800.66     34.30 o
   5   7   7      209.25      265.96     14.23 o
   7   7   7      439.63      508.34     16.94 o
   9   7   7        6.02       11.24      9.09 o
  11   7   7       99.96      125.49     11.28 o
  13   7   7       93.80       85.68     13.94 o
  15   7   7       20.61       20.24      7.97 o
  17   7   7       87.92       57.17     12.10 o
  19   7   7       79.65       31.38     12.27 o
  21   7   7      615.68      768.52     18.75 o
  23   7   7      248.48      274.17     12.92 o
  25   7   7        0.42       -1.12      6.86 o
 -22   8   7        0.13        0.00     10.01 o
 -20   8   7       61.86        5.37      7.05 o
 -18   8   7       51.64        6.38      7.44 o
 -16   8   7       54.16        8.64      7.80 o
 -14   8   7        0.24        1.04      6.41 o
 -12   8   7       63.87        1.16      5.83 o
 -10   8   7       69.46        0.29      5.82 o
  -8   8   7        9.64        1.16      6.07 o
  -6   8   7      108.18       56.00     23.32 o
  -4   8   7       39.39       54.77     19.88 o
  -2   8   7      488.01      529.80     24.42 o
   0   8   7      950.04     1009.07     28.32 o
   2   8   7      119.37      130.01     15.86 o
   4   8   7      375.38      368.40     18.27 o
   6   8   7      119.55      132.76     12.60 o
   8   8   7        2.01        6.36      7.79 o
  10   8   7        0.12       -2.26      6.52 o
  12   8   7        4.72       -1.14      7.95 o
  14   8   7      128.07      165.52     21.41 o
  16   8   7       76.52       34.08     17.16 o
 -50   0   8       13.25       -1.41      6.32 o
 -48   0   8       80.22        7.72      9.13 o
 -46   0   8      175.67      164.31     13.45 o
 -44   0   8       46.51       36.91     10.87 o
 -42   0   8       74.49       63.20     19.56 o
 -40   0   8       37.92       32.18     13.65 o
 -38   0   8      926.76      837.84     32.96 o
 -36   0   8     2438.00     2503.50     42.33 o
 -34   0   8       10.29       26.00     10.32 o
 -32   0   8     1457.34     1375.11     34.15 o
 -30   0   8      884.05      881.23     28.07 o
 -28   0   8       77.37       72.86     14.73 o
 -26   0   8     4138.86     3923.68     44.91 o
 -24   0   8     9375.21     9834.08     91.13 o
 -22   0   8     4456.36     4486.74     43.54 o
 -20   0   8      233.95      293.30      9.40 o
 -18   0   8      239.76      226.30      9.64 o
 -16   0   8       78.19       92.56      7.16 o
 -14   0   8      668.78      574.98     11.38 o
 -12   0   8       21.42       31.92      6.00 o
 -10   0   8     4996.76     5471.93     43.53 o
  -8   0   8    14807.81    16781.55    108.07 o
  -6   0   8    15300.43    16456.50    101.81 o
  -4   0   8     3754.71     3516.58     26.56 o
  -2   0   8        7.24        9.31      4.01 o
   0   0   8     5323.34     5335.36     38.03 o
   2   0   8    21603.00    23168.04    172.86 o
   4   0   8     4302.11     4124.76     33.53 o
   6   0   8      271.43      261.64     11.48 o
   8   0   8      502.84      585.23     11.33 o
  10   0   8      149.56      243.98      8.16 o
  12   0   8     2529.35     2561.04     27.19 o
  14   0   8      496.41      371.24     15.25 o
  16   0   8     1307.73     1334.40     25.27 o
  18   0   8     8523.81     8476.68    104.28 o
  20   0   8     1154.70     1127.80     38.35 o
  22   0   8     1809.06     1780.46     32.73 o
  24   0   8       92.28       82.24     11.97 o
  26   0   8      508.93      490.77     18.90 o
  28   0   8      147.07       90.29     11.47 o
  30   0   8      146.94      115.82     11.89 o
  32   0   8       70.62       63.36     15.30 o
  34   0   8      403.72      387.49     59.08 o
  36   0   8      252.41      231.09     22.01 o
  38   0   8      313.11      366.34     21.22 o
  40   0   8       53.97        4.10      7.82 o
  42   0   8       10.62       -0.16      9.50 o
 -49   1   8       36.58       20.54      8.35 o
 -47   1   8      154.70      188.84      9.99 o
 -45   1   8        7.23        1.66      5.66 o
 -43   1   8       46.10       37.08      6.65 o
 -41   1   8      318.88      340.33     12.87 o
 -39   1   8        1.69        2.89      5.69 o
 -37   1   8      182.92      185.85     11.75 o
 -35   1   8        1.74        1.87      6.46 o
 -33   1   8      531.75      578.22     15.62 o
 -31   1   8     1905.00     1891.05     25.63 o
 -29   1   8     1939.56     1825.28     22.59 o
 -27   1   8      456.88      410.13     12.39 o
 -25   1   8      426.41      385.16     10.55 o
 -23   1   8       15.92       24.78      7.07 o
 -21   1   8      805.68      671.98      9.72 o
 -19   1   8      118.70      132.76      5.93 o
 -17   1   8     2983.16     2744.27     18.06 o
 -15   1   8       28.71       48.45      4.14 o
 -13   1   8       10.81       17.77      3.41 o
 -11   1   8     2999.38     2879.94     16.92 o
  -9   1   8     7584.11     7449.43     35.97 o
  -7   1   8      142.25      204.47      6.29 o
  -5   1   8      392.59      434.17      6.11 o
  -3   1   8     5543.28     5805.78     28.92 o
  -1   1   8      358.33      277.70      6.38 o
   1   1   8     7040.67     7100.56     36.20 o
   3   1   8     3952.36     4254.94     25.32 o
   5   1   8       13.11       21.89      4.20 o
   7   1   8     1309.66     1317.25     12.34 o
   9   1   8     1455.68     1325.59     11.87 o
  11   1   8     7726.67     8185.99     48.37 o
  13   1   8        1.20        4.61      3.62 o
  15   1   8      202.64      206.91      6.50 o
  17   1   8        6.13        4.40      3.53 o
  19   1   8     1744.07     1837.48     20.54 o
  21   1   8      248.29      242.22     11.09 o
  23   1   8      333.66      317.12     13.47 o
  25   1   8      384.48      442.06     21.92 o
  27   1   8       26.09       26.10      6.95 o
  29   1   8      177.71      134.04      8.99 o
  31   1   8       32.47       33.51      8.08 o
  33   1   8        1.64        1.54      4.69 o
  35   1   8      670.48      667.99     19.33 o
  37   1   8        5.72        4.11      6.58 o
  39   1   8      242.57      253.14     32.78 o
  41   1   8      202.79      202.94     14.18 o
 -48   2   8       15.93        5.29      7.12 o
 -46   2   8       74.32       35.03     11.34 o
 -44   2   8      439.06      473.20     16.83 o
 -42   2   8       59.56       57.78      9.63 o
 -40   2   8      229.03      252.74     12.62 o
 -38   2   8       91.63       83.48     11.13 o
 -36   2   8       33.33       50.78      9.92 o
 -34   2   8      128.91      116.33      9.63 o
 -32   2   8     1218.84     1229.28     18.74 o
 -30   2   8      274.13      255.06     10.28 o
 -28   2   8     1569.59     1542.00     22.46 o
 -26   2   8      115.57      123.84     10.68 o
 -24   2   8       17.91       16.59      7.56 o
 -22   2   8       13.75       14.34      7.38 o
 -20   2   8       10.02        9.26      5.35 o
 -18   2   8      709.30      731.21     13.73 o
 -16   2   8     1671.69     1746.77     15.37 o
 -14   2   8      258.78      286.46      7.17 o
 -12   2   8     2495.13     2589.13     18.11 o
 -10   2   8     3035.86     3256.74     21.16 o
  -8   2   8     3727.13     4170.82     23.70 o
  -6   2   8      118.24       95.22      5.02 o
  -4   2   8      149.32      151.98      5.22 o
  -2   2   8     1915.97     1913.26     13.67 o
   0   2   8     1887.66     2062.99     12.75 o
   2   2   8     1705.27     1800.77     12.68 o
   4   2   8     5045.54     4906.13     29.33 o
   6   2   8     3388.28     3311.71     21.24 o
   8   2   8      786.56      725.11      8.78 o
  10   2   8     5331.60     5104.26     38.49 o
  12   2   8     1206.79     1197.58     14.16 o
  14   2   8      168.00      177.52      8.82 o
  16   2   8      165.30      191.23     11.02 o
  18   2   8      625.40      624.81     15.19 o
  20   2   8      824.63      787.85     16.92 o
  22   2   8       87.42       70.34      8.68 o
  24   2   8      625.79      666.94     17.68 o
  26   2   8        5.89        1.56      6.53 o
  28   2   8      840.44      705.41     18.29 o
  30   2   8      211.26      185.66     13.77 o
  32   2   8      194.04      190.30     15.23 o
  34   2   8      426.81      475.86     14.00 o
  36   2   8      143.09      140.81      8.69 o
  38   2   8        5.14        3.05      4.19 o
  40   2   8       22.50        6.81      6.88 o
 -47   3   8      258.69      340.82     13.44 o
 -45   3   8        6.42       10.73     10.03 o
 -43   3   8      110.04      106.98     14.45 o
 -41   3   8      377.17      435.61     19.86 o
 -39   3   8      219.23      272.54     19.39 o
 -37   3   8      869.31      815.06     25.73 o
 -35   3   8        0.00       -3.84      6.24 o
 -33   3   8      372.15      349.39     13.96 o
 -31   3   8      217.44      221.19     12.73 o
 -29   3   8      220.45      205.01     13.69 o
 -27   3   8      156.24      146.58     12.89 o
 -25   3   8      124.16      140.83     12.39 o
 -23   3   8       28.95       45.01      8.21 o
 -21   3   8      225.68      230.18     11.12 o
 -19   3   8       44.44       57.93      5.90 o
 -17   3   8      455.93      495.75      9.32 o
 -15   3   8        3.44        4.17      3.89 o
 -13   3   8     4424.02     4374.04     31.68 o
 -11   3   8      931.84      845.87     11.23 o
  -9   3   8       24.93       28.07      4.85 o
  -7   3   8      446.40      424.85      7.94 o
  -5   3   8       60.39       73.14      6.03 o
  -3   3   8       70.71       82.52      6.18 o
  -1   3   8     1541.92     1369.68     13.07 o
   1   3   8     1487.01     1414.94     14.67 o
   3   3   8        0.26        2.21      3.64 o
   5   3   8     1200.27     1233.58     15.27 o
   7   3   8      437.66      367.92      9.71 o
   9   3   8      545.82      502.82      9.72 o
  11   3   8      575.72      581.19     15.10 o
  13   3   8       39.51       36.33      8.47 o
  15   3   8       48.20       66.18     10.61 o
  17   3   8      922.88     1055.24     20.89 o
  19   3   8      286.57      266.41     14.89 o
  21   3   8     1018.35      938.29     21.02 o
  23   3   8     1200.52     1103.53     20.38 o
  25   3   8      367.02      374.48     15.13 o
  27   3   8       47.49       39.21      9.19 o
  29   3   8      193.36      158.47     13.03 o
  31   3   8      334.15      351.70     13.72 o
  33   3   8        4.62       -3.55      6.00 o
  35   3   8        4.64        5.08      5.91 o
  37   3   8        2.99        3.98      5.95 o
  39   3   8        4.05       -1.75      4.85 o
 -44   4   8        5.31        4.31      7.44 o
 -42   4   8      238.20      283.12     31.59 o
 -40   4   8      279.50      277.00     13.66 o
 -38   4   8      333.19      318.62     16.52 o
 -36   4   8      408.94      426.74     17.85 o
 -34   4   8      364.85      369.89     17.92 o
 -32   4   8      297.06      285.66     16.25 o
 -30   4   8        2.18       -8.89      8.89 o
 -28   4   8        3.35       12.50      9.28 o
 -26   4   8      511.49      512.90     16.85 o
 -24   4   8       42.56       77.71     11.36 o
 -22   4   8      516.59      543.26     14.56 o
 -20   4   8     1419.12     1431.27     20.48 o
 -18   4   8     1794.29     1733.80     22.03 o
 -16   4   8     1046.81     1022.99     17.02 o
 -14   4   8      140.47      149.07      8.63 o
 -12   4   8      642.08      629.64     12.62 o
 -10   4   8       13.00       13.71      6.18 o
  -8   4   8       17.87       15.55      5.08 o
  -6   4   8       40.78       34.97      5.65 o
  -4   4   8       38.81       49.68      5.36 o
  -2   4   8      507.97      519.97     11.19 o
   0   4   8      851.87      830.79     16.00 o
   2   4   8      441.54      395.16     13.01 o
   4   4   8      343.08      349.49     11.31 o
   6   4   8       77.77       52.73      7.93 o
   8   4   8      430.48      448.16     13.88 o
  10   4   8       36.80       27.23     10.84 o
  12   4   8      340.80      323.50     16.75 o
  14   4   8     3232.64     3121.70     37.96 o
  16   4   8       67.73       73.02     11.75 o
  18   4   8     4221.00     4222.59     45.04 o
  20   4   8       44.69       40.06      9.99 o
  22   4   8      155.17      207.55     14.53 o
  24   4   8     3832.75     4008.35     43.18 o
  26   4   8       71.99      139.87     10.27 o
  28   4   8        4.76        4.03      5.22 o
  30   4   8      108.29       97.01     12.22 o
  32   4   8      455.71      521.10     15.09 o
  34   4   8        9.34        5.74      6.17 o
  36   4   8       67.73       48.64      7.57 o
 -41   5   8       80.64       36.75     13.62 o
 -39   5   8      102.58       60.47     14.13 o
 -37   5   8       62.68       31.80     11.77 o
 -35   5   8       40.24       26.70      8.58 o
 -33   5   8       27.02       40.81     11.98 o
 -31   5   8       20.92       11.25      7.60 o
 -29   5   8       68.55       34.89     17.81 o
 -27   5   8       35.18       16.95     10.81 o
 -25   5   8       48.04       19.81      7.26 o
 -23   5   8       42.75       36.30      9.30 o
 -21   5   8      166.91      159.94     12.29 o
 -19   5   8       67.90       65.52     14.02 o
 -17   5   8       38.82       36.38      9.65 o
 -15   5   8      740.35      733.83     24.92 o
 -13   5   8     1964.22     1953.74     30.82 o
 -11   5   8      298.90      281.09     10.58 o
  -9   5   8       89.50       94.65      9.16 o
  -7   5   8      142.26      167.55      9.30 o
  -5   5   8       18.57       27.83      6.61 o
  -3   5   8       42.95       40.10      6.76 o
  -1   5   8      172.76      174.46      8.97 o
   1   5   8     2504.48     2503.32     27.78 o
   3   5   8     1205.29     1278.93     21.34 o
   5   5   8     2357.39     2324.44     28.91 o
   7   5   8      572.29      569.67     20.30 o
   9   5   8     3613.78     3703.98     40.19 o
  11   5   8       99.44       73.65     10.26 o
  13   5   8      420.40      415.60     16.47 o
  15   5   8        1.65        6.72      8.03 o
  17   5   8      542.22      568.31     18.80 o
  19   5   8      134.26      139.30     20.02 o
  21   5   8        0.68       -6.64      8.84 o
  23   5   8      167.46      169.00     15.61 o
  25   5   8      323.36      343.62     15.39 o
  27   5   8       22.91       18.12      9.13 o
  29   5   8      320.15      370.61     13.73 o
  31   5   8       64.28       39.71      8.98 o
  33   5   8      468.26      569.55     22.79 o
 -36   6   8       82.57       58.45     18.47 o
 -34   6   8      153.23      190.85     24.52 o
 -32   6   8       45.57       32.95     13.09 o
 -30   6   8        0.41       -2.71      8.11 o
 -28   6   8       23.97       21.03     10.88 o
 -26   6   8       94.90      140.51     14.40 o
 -24   6   8        5.47        2.18      8.46 o
 -22   6   8      187.15      159.07     19.67 o
 -20   6   8        9.59        3.68      8.59 o
 -18   6   8      146.82      185.60     15.84 o
 -16   6   8       26.12       39.33      9.80 o
 -14   6   8      127.29      171.81     24.80 o
 -12   6   8      144.99      194.83     12.42 o
 -10   6   8      108.44      110.26     10.15 o
  -8   6   8       17.75       23.53      6.06 o
  -6   6   8      158.82      193.22     10.19 o
  -4   6   8      200.68      204.50      9.74 o
  -2   6   8        7.97       10.89      5.88 o
   0   6   8       70.22       95.12      9.06 o
   2   6   8      619.27      678.18     21.72 o
   4   6   8      130.57      112.18     12.25 o
   6   6   8      483.86      484.38     15.13 o
   8   6   8        5.84        5.32      7.84 o
  10   6   8      314.32      313.04     20.37 o
  12   6   8       21.85       24.87     13.43 o
  14   6   8      102.63       83.47     10.72 o
  16   6   8       75.49      106.14     16.19 o
  18   6   8        4.39        9.70     10.01 o
  20   6   8      263.85      257.96     14.67 o
  22   6   8        8.87        0.55      6.90 o
  24   6   8       44.61       23.95      8.36 o
  26   6   8        3.24       -3.31      6.16 o
  28   6   8        2.39        3.03      5.65 o
 -31   7   8       48.54       21.11     17.90 o
 -29   7   8       21.94       13.30      8.72 o
 -27   7   8       77.37       46.61     11.34 o
 -25   7   8       25.16       12.11      6.14 o
 -23   7   8        4.35        1.24      4.95 o
 -21   7   8       35.94       23.48      8.99 o
 -19   7   8      211.21      271.94     12.29 o
 -17   7   8      104.57      105.41     10.93 o
 -15   7   8       65.57       82.72     10.03 o
 -13   7   8      188.75      211.78     13.35 o
 -11   7   8       74.02       86.50     10.78 o
  -9   7   8        3.60        1.60      5.83 o
  -7   7   8      517.59      570.40     18.19 o
  -5   7   8      231.80      275.15     13.53 o
  -3   7   8      646.64      754.88     26.35 o
  -1   7   8       69.62       65.20     13.39 o
   1   7   8      274.07      363.37     17.75 o
   3   7   8      859.10      946.66     20.73 o
   5   7   8      244.21      229.94     13.06 o
   7   7   8      464.20      490.54     15.93 o
   9   7   8       98.22       90.00     13.60 o
  11   7   8       12.54        7.85      9.89 o
  13   7   8       34.26       26.84     12.10 o
  15   7   8       23.89       18.92     10.31 o
  17   7   8        8.55        8.20      6.17 o
  19   7   8       63.18       17.20     10.21 o
  21   7   8       64.06       28.01     13.52 o
  23   7   8        3.31        2.41     10.58 o
 -20   8   8        0.01        1.56      8.70 o
 -18   8   8       41.15       19.36     12.65 o
 -16   8   8      464.17      660.19     25.04 o
 -14   8   8       74.75       14.49     11.83 o
 -12   8   8      272.25      325.64     19.65 o
 -10   8   8      161.22       58.24     34.48 o
  -8   8   8       66.42       10.75     10.94 o
  -6   8   8      487.87      582.48     22.67 o
  -4   8   8       10.59       -7.04     11.53 o
  -2   8   8        3.09        1.16      5.60 o
   0   8   8       88.36       52.20     10.93 o
   2   8   8       24.08       17.70      8.87 o
   4   8   8        0.77       -0.87      5.86 o
   6   8   8       51.04       39.61      8.69 o
   8   8   8       24.41       15.81      9.70 o
  10   8   8       26.86       17.14      9.50 o
  12   8   8       75.21       50.61     24.34 o
 -49   1   9       36.57       19.36      8.82 o
 -47   1   9        0.94       -1.04      5.08 o
 -45   1   9        6.23        8.57      5.39 o
 -43   1   9        1.12        7.88      5.51 o
 -41   1   9        1.46        0.10      4.63 o
 -39   1   9      385.01      401.21     13.01 o
 -37   1   9       12.94       17.21      6.89 o
 -35   1   9       27.94       38.94      8.03 o
 -33   1   9      118.88      103.23      9.96 o
 -31   1   9     1970.23     1867.76     23.08 o
 -29   1   9       53.26       50.08      7.96 o
 -27   1   9     4854.94     4658.88     48.64 o
 -25   1   9      280.02      247.37     11.34 o
 -23   1   9      664.95      687.58     16.20 o
 -21   1   9       42.22       39.96      8.34 o
 -19   1   9     3238.09     3202.97     28.82 o
 -17   1   9     2657.73     2600.96     21.52 o
 -15   1   9      598.03      628.37      9.08 o
 -13   1   9       40.98       33.61      4.40 o
 -11   1   9     1070.84     1187.44     11.95 o
  -9   1   9     3240.64     3393.96     19.18 o
  -7   1   9      612.57      590.67      7.82 o
  -5   1   9      761.40      847.09      9.11 o
  -3   1   9     1164.61     1011.37      9.89 o
  -1   1   9       12.03       18.92      3.50 o
   1   1   9        0.28        1.81      2.82 o
   3   1   9      710.04      652.77      8.97 o
   5   1   9     1124.39     1114.27     10.93 o
   7   1   9       98.82      105.33      5.52 o
   9   1   9      616.50      669.32     10.13 o
  11   1   9      294.95      319.52     14.76 o
  13   1   9      132.79      125.31      6.79 o
  15   1   9      361.34      314.20     10.57 o
  17   1   9     1814.63     1710.60     21.36 o
  19   1   9      713.41      749.64     19.29 o
  21   1   9      498.01      511.85     20.63 o
  23   1   9      560.65      608.80     21.70 o
  25   1   9      151.88      115.70     13.21 o
  27   1   9       17.47        6.43     16.41 o
  29   1   9      145.84      128.44     18.07 o
  31   1   9       31.34       25.46     14.17 o
  33   1   9       86.46       97.16     15.10 o
  35   1   9      423.40      446.82     27.64 o
  37   1   9       23.00        4.00     10.22 o
  39   1   9       82.86        0.47      8.04 o
 -48   2   9       20.27       17.08     11.45 o
 -46   2   9      785.26      972.57     22.67 o
 -44   2   9      175.11      192.98     23.64 o
 -42   2   9      302.88      289.81     15.15 o
 -40   2   9       99.16      106.12     11.64 o
 -38   2   9     1079.26     1128.35     26.08 o
 -36   2   9       23.58       13.57      8.82 o
 -34   2   9        1.90        1.37      5.14 o
 -32   2   9       28.25       19.71      8.08 o
 -30   2   9     1987.52     2017.37     33.73 o
 -28   2   9      661.72      650.75     18.25 o
 -26   2   9        0.46        9.35      7.83 o
 -24   2   9      602.92      593.28     16.77 o
 -22   2   9      103.39      135.45     10.66 o
 -20   2   9       43.72       58.33     10.02 o
 -18   2   9      806.03      808.69     16.89 o
 -16   2   9        7.62        6.50      6.25 o
 -14   2   9     1764.75     1690.29     19.55 o
 -12   2   9      529.05      497.55      8.91 o
 -10   2   9        0.72        1.89      3.56 o
  -8   2   9      152.17      141.05      5.87 o
  -6   2   9     3478.79     3575.55     22.45 o
  -4   2   9     1010.28      994.82     10.42 o
  -2   2   9       13.54       23.01      3.63 o
   0   2   9      559.52      615.51      9.07 o
   2   2   9     6255.91     6254.73     38.13 o
   4   2   9       25.99       12.74      3.89 o
   6   2   9      714.05      682.17      9.79 o
   8   2   9      543.64      565.47      9.86 o
  10   2   9      156.08      157.75      9.38 o
  12   2   9      980.02      892.20     19.25 o
  14   2   9        2.66        5.50      7.12 o
  16   2   9     1064.70     1074.15     21.58 o
  18   2   9      843.28      809.09     20.48 o
  20   2   9       56.68       48.50      9.41 o
  22   2   9      200.90      179.45     11.78 o
  24   2   9      159.50      187.99     14.46 o
  26   2   9        7.42       25.88      9.37 o
  28   2   9      213.30      219.64     32.35 o
  30   2   9       59.83       34.19      9.93 o
  32   2   9       29.76       23.01      7.89 o
  34   2   9       77.49       65.32      7.91 o
  36   2   9      209.97      229.06     47.22 o
  38   2   9       60.38       10.50      9.64 o
 -45   3   9       24.30        8.69      9.13 o
 -43   3   9      113.98       46.09     22.39 o
 -41   3   9        1.01       -9.24     11.49 o
 -39   3   9       57.08       56.03     12.80 o
 -37   3   9      193.81      177.15     11.37 o
 -35   3   9      338.83      355.16     15.00 o
 -33   3   9      446.88      497.41     17.44 o
 -31   3   9      142.98      137.33     12.91 o
 -29   3   9      288.37      320.17     14.89 o
 -27   3   9       36.39       34.87      9.41 o
 -25   3   9       10.45        1.26      5.00 o
 -23   3   9       12.84        8.87      6.66 o
 -21   3   9       44.80       64.57      8.55 o
 -19   3   9       46.89       72.52      9.19 o
 -17   3   9      145.74      163.75     10.35 o
 -15   3   9       74.92       72.27      7.07 o
 -13   3   9     2336.82     2452.70     22.89 o
 -11   3   9      694.39      647.27     12.28 o
  -9   3   9      167.30      149.33      8.30 o
  -7   3   9      631.34      672.68     14.53 o
  -5   3   9       36.87       21.10      7.08 o
  -3   3   9     2819.02     2877.78     27.51 o
  -1   3   9      426.15      381.69     12.38 o
   1   3   9      826.11      905.93     21.57 o
   3   3   9      878.66      880.15     21.69 o
   5   3   9     1913.37     1806.52     27.76 o
   7   3   9      109.73      105.02      8.68 o
   9   3   9       23.69       26.75      9.58 o
  11   3   9      199.73      163.21     12.13 o
  13   3   9      825.85      754.33     19.39 o
  15   3   9      144.63      190.95     15.21 o
  17   3   9     3889.98     3889.14     47.32 o
  19   3   9     3284.86     3382.13     40.13 o
  21   3   9     1026.68     1008.24     22.92 o
  23   3   9        4.40        4.58      7.07 o
  25   3   9      306.83      308.99     15.97 o
  27   3   9      213.26      215.46     22.85 o
  29   3   9      193.63      206.09     17.84 o
  31   3   9       58.76       47.20      8.24 o
  33   3   9       36.05       20.74      6.63 o
  35   3   9       12.50        4.15      4.96 o
  37   3   9      232.78      298.81     18.10 o
 -44   4   9      138.00      202.84     13.14 o
 -42   4   9      142.82       74.13     21.70 o
 -40   4   9       12.84       -0.09      5.31 o
 -38   4   9        0.27       -2.25      8.20 o
 -36   4   9      311.21      321.88     17.83 o
 -34   4   9       14.15       20.54     12.74 o
 -32   4   9        1.84        3.53      7.76 o
 -30   4   9      189.28      201.61     14.77 o
 -28   4   9      356.61      432.44     15.93 o
 -26   4   9       24.25       31.80      9.86 o
 -24   4   9      112.58      198.77     25.74 o
 -22   4   9      232.15      249.47     13.27 o
 -20   4   9      134.00      129.04     11.03 o
 -18   4   9       19.87       19.34      7.69 o
 -16   4   9      397.45      418.61     23.26 o
 -14   4   9      499.31      473.71     11.50 o
 -12   4   9      591.58      529.33     11.38 o
 -10   4   9        8.09        8.21      5.61 o
  -8   4   9      199.75      226.94     11.61 o
  -6   4   9     1296.27     1226.80     19.89 o
  -4   4   9     3160.38     3117.10     37.60 o
  -2   4   9      411.13      401.48     14.81 o
   0   4   9       83.98      114.11      9.92 o
   2   4   9       17.69       13.56      8.76 o
   4   4   9        2.44       -4.21      7.56 o
   6   4   9     2558.95     2580.78     37.92 o
   8   4   9      129.60      123.44     20.72 o
  10   4   9      831.82      744.50     21.94 o
  12   4   9       18.37       17.43      9.40 o
  14   4   9       10.69       20.02     10.97 o
  16   4   9       44.84       48.56     12.64 o
  18   4   9      601.69      662.92     24.68 o
  20   4   9       67.38       67.37     12.46 o
  22   4   9     1246.60     1313.56     25.21 o
  24   4   9      352.12      402.50     14.17 o
  26   4   9       62.49       35.27      8.20 o
  28   4   9      179.23      184.79     10.20 o
  30   4   9        1.79        5.78      6.64 o
  32   4   9        4.95        5.85      5.02 o
  34   4   9       95.78       84.77     11.39 o
 -39   5   9        1.19       -0.24      5.55 o
 -37   5   9      213.95      195.47     31.84 o
 -35   5   9       42.46       17.38      8.51 o
 -33   5   9       41.77       30.55      9.24 o
 -31   5   9        4.66        1.16      5.58 o
 -29   5   9       84.92       41.72     20.77 o
 -27   5   9       27.81       17.65     10.34 o
 -25   5   9      258.26      252.89     16.52 o
 -23   5   9      123.78      125.04     11.00 o
 -21   5   9      213.47      257.77     17.25 o
 -19   5   9      189.45      183.80     12.39 o
 -17   5   9        1.16       -5.24      7.00 o
 -15   5   9     2209.06     2200.72     38.17 o
 -13   5   9      347.79      365.71     12.99 o
 -11   5   9       34.58       36.32      8.12 o
  -9   5   9        3.44        4.57      6.24 o
  -7   5   9        6.71        4.68      6.76 o
  -5   5   9      248.75      229.02     12.07 o
  -3   5   9       76.52       96.83      9.65 o
  -1   5   9      956.23      968.14     20.15 o
   1   5   9      461.85      438.62     14.14 o
   3   5   9     1371.25     1328.55     28.13 o
   5   5   9      469.63      476.98     18.37 o
   7   5   9        2.13       -5.47      9.64 o
   9   5   9      910.65      931.60     26.29 o
  11   5   9      239.20      230.39     17.58 o
  13   5   9        0.07        3.76      5.92 o
  15   5   9      116.39      141.87     10.88 o
  17   5   9      112.05      145.15     11.40 o
  19   5   9       41.42       42.06     10.22 o
  21   5   9      687.69      722.65     22.12 o
  23   5   9        0.67        4.50      6.89 o
  25   5   9        1.72        1.93      5.84 o
  27   5   9       80.92       41.16      9.27 o
  29   5   9       30.22       16.69      5.73 o
  31   5   9      346.35      407.97     45.86 o
 -34   6   9       37.21       19.82     12.96 o
 -32   6   9       19.35       21.30     18.55 o
 -30   6   9        2.98       -2.39      8.80 o
 -28   6   9        0.75       -0.81      8.75 o
 -26   6   9       62.66       74.80     13.48 o
 -24   6   9        3.73        3.72      9.64 o
 -22   6   9        0.92        5.32      9.12 o
 -20   6   9        0.76        2.21      8.07 o
 -18   6   9       69.61       81.15     14.00 o
 -16   6   9      280.48      312.84     16.68 o
 -14   6   9      703.28      737.40     20.78 o
 -12   6   9      582.31      678.67     21.72 o
 -10   6   9       74.05       47.25      7.53 o
  -8   6   9      141.29      160.77     11.93 o
  -6   6   9       70.13       69.72     10.36 o
  -4   6   9      603.13      654.72     16.91 o
  -2   6   9     1764.37     1876.49     26.91 o
   0   6   9      449.82      450.30     15.44 o
   2   6   9     2558.32     2634.65     37.29 o
   4   6   9      188.58      188.14     16.22 o
   6   6   9      354.53      326.27     15.54 o
   8   6   9        2.02        7.10      8.24 o
  10   6   9        0.32        1.25      8.32 o
  12   6   9        0.81       -1.83      8.07 o
  14   6   9        7.76        2.83      8.38 o
  16   6   9      130.15      128.57     10.59 o
  18   6   9       20.18       15.11      7.38 o
  20   6   9       39.43       30.60      8.81 o
  22   6   9      127.05      117.12     11.01 o
  24   6   9       67.81       31.96     12.25 o
  26   6   9      111.69       82.23     16.22 o
 -27   7   9       61.62       24.76     12.47 o
 -25   7   9       22.32       17.23      7.69 o
 -23   7   9       91.43       67.20     17.86 o
 -21   7   9      230.91      278.49     17.04 o
 -19   7   9      180.84      221.53     14.91 o
 -17   7   9       37.61       20.20      8.42 o
 -15   7   9        0.27        8.78      6.93 o
 -13   7   9      111.63      123.72      9.55 o
 -11   7   9        0.39        3.82     10.54 o
  -9   7   9      554.10      558.26     25.01 o
  -7   7   9      226.82      236.96     14.00 o
  -5   7   9       33.42       13.36      9.28 o
  -3   7   9      151.60      152.78     22.97 o
  -1   7   9       62.32       62.06     14.48 o
   1   7   9      224.41      242.33     15.77 o
   3   7   9        0.33        0.48      5.40 o
   5   7   9        7.16       -0.81      7.71 o
   7   7   9       34.89       37.81     12.91 o
   9   7   9      330.35      381.80     18.24 o
  11   7   9        2.83       -2.96      7.22 o
  13   7   9      119.50       73.93     23.62 o
  15   7   9       29.19       16.61      9.39 o
  17   7   9       17.13       11.24     11.62 o
  19   7   9      257.59      317.71     18.29 o
 -16   8   9       15.87        8.96      9.63 o
 -14   8   9      707.92      932.13     43.74 o
 -12   8   9       44.85        6.74     11.88 o
 -10   8   9        2.49        1.29      8.81 o
  -8   8   9        8.87        3.29      9.38 o
  -6   8   9       98.87       26.16     24.76 o
  -4   8   9       59.46       45.58     17.10 o
  -2   8   9        7.32        6.05      8.87 o
   0   8   9      100.32       27.19     18.65 o
   2   8   9        1.35        0.12      7.39 o
   4   8   9       10.60        3.70      8.39 o
   6   8   9        9.73       12.35     10.56 o
   8   8   9       25.03        9.94     10.50 o
 -48   0  10        2.94       19.17     13.09 o
 -46   0  10        4.33        3.26      7.68 o
 -44   0  10        1.96        6.93      7.79 o
 -42   0  10       18.73       22.45     10.24 o
 -40   0  10      277.56      319.08     17.85 o
 -38   0  10      197.92      215.48     16.66 o
 -36   0  10       84.53       80.71     15.03 o
 -34   0  10     2404.57     2484.43     47.82 o
 -32   0  10      775.79      704.76     26.70 o
 -30   0  10     1255.38     1181.64     24.91 o
 -28   0  10     1519.33     1418.92     27.61 o
 -26   0  10      152.24      154.10     12.23 o
 -24   0  10        2.78       -0.63      6.96 o
 -22   0  10     4001.08     3891.92     49.41 o
 -20   0  10       14.71       10.68      7.57 o
 -18   0  10      138.38      153.39      8.34 o
 -16   0  10     3348.12     3463.75     37.39 o
 -14   0  10       63.00       90.43     10.33 o
 -12   0  10      377.75      378.17     15.03 o
 -10   0  10      272.01      302.92     12.58 o
  -8   0  10       52.10       32.15      7.20 o
  -6   0  10      948.47     1083.89     23.74 o
  -4   0  10     6465.13     6486.88     71.25 o
  -2   0  10      537.44      465.34     11.07 o
   0   0  10     8565.07     8106.01     88.00 o
   2   0  10     5108.92     5196.00     52.88 o
   4   0  10      147.31      154.16     10.49 o
   6   0  10      613.64      499.62     19.65 o
   8   0  10     3675.80     3644.96     44.58 o
  10   0  10      540.93      558.50     18.25 o
  12   0  10        0.20       -7.21      7.21 o
  14   0  10     3377.07     3380.15     44.40 o
  16   0  10     1213.48     1244.09     28.33 o
  18   0  10     5394.17     5490.92    169.88 o
  20   0  10      217.70      253.85     26.26 o
  22   0  10     1253.05     1214.13     39.00 o
  24   0  10      326.77      326.56     23.65 o
  26   0  10     2928.76     2600.77    158.80 o
  28   0  10      350.44      328.62     41.40 o
  30   0  10     1181.21     1144.26     57.54 o
  32   0  10      478.48      464.29     42.68 o
  34   0  10      514.27      568.46     63.95 o
  36   0  10       12.93       -1.67     13.57 o
  38   0  10      422.05      584.17     32.20 o
 -47   1  10        0.59       -0.91      5.59 o
 -45   1  10       14.29       10.21      4.60 o
 -43   1  10       16.68        9.23      6.68 o
 -41   1  10       33.49       26.78      6.27 o
 -39   1  10      237.26      253.22     10.61 o
 -37   1  10       87.65       78.95     11.13 o
 -35   1  10        0.12        0.89      6.32 o
 -33   1  10      840.31      844.21     19.53 o
 -31   1  10      583.79      565.87     15.88 o
 -29   1  10       24.24       28.62      8.47 o
 -27   1  10      786.86      728.28     17.19 o
 -25   1  10     2095.00     2085.13     26.33 o
 -23   1  10      469.93      440.25     15.46 o
 -21   1  10       27.93       38.15      9.71 o
 -19   1  10      454.56      470.08     14.31 o
 -17   1  10     3959.71     3752.04     35.65 o
 -15   1  10      143.65      140.76      6.83 o
 -13   1  10       27.53       33.23      4.92 o
 -11   1  10       25.01       14.99      3.97 o
  -9   1  10      593.54      578.01      9.03 o
  -7   1  10        4.58        3.92      3.58 o
  -5   1  10     1017.33     1079.04     11.20 o
  -3   1  10     2776.01     2656.31     19.68 o
  -1   1  10      655.38      706.23      9.56 o
   1   1  10     2306.40     2026.89     17.37 o
   3   1  10     5330.96     5414.05     34.33 o
   5   1  10       91.78       71.32      6.56 o
   7   1  10      113.81      108.13      8.92 o
   9   1  10        1.00        0.89      5.93 o
  11   1  10      428.86      370.45     12.54 o
  13   1  10     1006.32      959.53     17.78 o
  15   1  10     2511.39     2518.19     30.64 o
  17   1  10        9.65        0.58      6.25 o
  19   1  10      146.63      104.03     10.82 o
  21   1  10       53.84       58.42     14.52 o
  23   1  10      109.79      113.28     13.11 o
  25   1  10       22.42       20.52     15.14 o
  27   1  10       77.09       89.64     20.46 o
  29   1  10      472.28      480.65     25.93 o
  31   1  10       32.55       39.84     13.74 o
  33   1  10        3.28        4.74      9.05 o
  35   1  10       97.11       48.93     24.32 o
  37   1  10       32.50       -0.02      6.76 o
 -46   2  10       21.15       11.56      7.74 o
 -44   2  10        1.25       -0.12      5.69 o
 -42   2  10        0.01       -2.34      6.72 o
 -40   2  10        2.63        4.29      7.38 o
 -38   2  10        2.77        6.05      7.70 o
 -36   2  10      266.06      276.00     13.65 o
 -34   2  10      634.96      652.42     17.09 o
 -32   2  10       16.25       12.35      7.78 o
 -30   2  10       66.95       74.99     12.34 o
 -28   2  10        6.55        7.32      7.67 o
 -26   2  10       75.02       64.25     10.42 o
 -24   2  10       94.65       94.14     10.62 o
 -22   2  10     1214.54     1141.49     21.56 o
 -20   2  10      106.55      140.55     11.70 o
 -18   2  10     1025.34     1030.88     18.76 o
 -16   2  10      636.58      676.47     15.94 o
 -14   2  10      791.28      716.01     16.01 o
 -12   2  10      132.11      100.30      8.69 o
 -10   2  10      189.46      244.53     11.08 o
  -8   2  10     2371.90     2366.19     21.36 o
  -6   2  10       66.77       62.30      5.58 o
  -4   2  10       28.10       16.35      4.98 o
  -2   2  10     1646.03     1620.71     24.09 o
   0   2  10      193.22      200.29      8.56 o
   2   2  10        1.69       10.42      4.70 o
   4   2  10     1426.85     1398.09     19.77 o
   6   2  10     2101.12     2040.84     22.09 o
   8   2  10     2231.27     2046.21     25.43 o
  10   2  10      562.74      559.82     15.06 o
  12   2  10     2312.55     2236.52     30.09 o
  14   2  10      346.96      301.75     13.90 o
  16   2  10      209.36      204.86     12.44 o
  18   2  10        2.32        3.55      6.93 o
  20   2  10       13.56        6.37      6.69 o
  22   2  10      307.44      241.93     14.82 o
  24   2  10      928.53      925.82     32.59 o
  26   2  10      491.69      530.51     21.24 o
  28   2  10       11.62       13.43     10.05 o
  30   2  10       34.15       22.75      9.16 o
  32   2  10        3.91        7.12      7.22 o
  34   2  10        1.50       -1.61      8.24 o
  36   2  10        0.11       -0.81      7.39 o
 -45   3  10       76.93       20.70      8.69 o
 -43   3  10      219.79      289.89     20.66 o
 -41   3  10       88.94       33.80     13.03 o
 -39   3  10      246.49      295.11     15.69 o
 -37   3  10       15.95        6.59      6.35 o
 -35   3  10       33.13       40.93      9.50 o
 -33   3  10       50.76       57.25     10.50 o
 -31   3  10      393.43      417.62     16.77 o
 -29   3  10        9.58        0.70      7.76 o
 -27   3  10       15.69       17.23      7.30 o
 -25   3  10      376.84      416.14     22.90 o
 -23   3  10       74.92       64.07     10.00 o
 -21   3  10        0.21       -0.60      5.15 o
 -19   3  10       15.40       15.38      6.82 o
 -17   3  10     1359.91     1332.34     19.37 o
 -15   3  10       12.13       21.87      6.60 o
 -13   3  10     2139.18     2185.20     27.79 o
 -11   3  10      358.86      388.37     10.77 o
  -9   3  10        0.30        6.21      5.48 o
  -7   3  10      554.05      518.96     12.91 o
  -5   3  10      737.05      692.91     13.91 o
  -3   3  10       49.90       50.96     11.37 o
  -1   3  10       15.10       28.12     10.21 o
   1   3  10      172.66      207.01     14.02 o
   3   3  10      419.85      397.54     19.38 o
   5   3  10      122.50      144.86     12.08 o
   7   3  10        1.45       -3.29      6.48 o
   9   3  10     3497.72     3607.76     41.74 o
  11   3  10      510.96      463.62     17.24 o
  13   3  10      350.09      369.98     15.78 o
  15   3  10     1455.13     1454.20     25.81 o
  17   3  10     2365.44     2345.98     31.65 o
  19   3  10      866.67      959.67     22.33 o
  21   3  10      419.93      411.30     16.18 o
  23   3  10       48.57       60.16     10.05 o
  25   3  10      251.45      307.92     31.11 o
  27   3  10        1.60        2.79      7.05 o
  29   3  10      363.43      404.52     14.17 o
  31   3  10       21.59       14.30      6.78 o
  33   3  10       21.58       16.97      5.78 o
  35   3  10       97.43       58.17     10.68 o
 -42   4  10        7.63        3.94      7.77 o
 -40   4  10       10.25        0.77      5.48 o
 -38   4  10        1.11       -1.02      6.34 o
 -36   4  10       79.68       31.22     12.67 o
 -34   4  10      427.78      537.23     18.71 o
 -32   4  10      151.73      165.28     12.08 o
 -30   4  10       64.05       65.47      9.52 o
 -28   4  10      109.25       86.96     20.21 o
 -26   4  10       30.33       30.65      8.49 o
 -24   4  10      352.80      396.56     13.61 o
 -22   4  10       42.93       43.32      8.35 o
 -20   4  10     1647.31     1704.64     27.30 o
 -18   4  10      117.06      121.46     11.25 o
 -16   4  10      371.10      361.23     10.36 o
 -14   4  10      492.73      484.86     11.47 o
 -12   4  10      286.62      276.79     10.74 o
 -10   4  10      125.35      168.73     10.99 o
  -8   4  10      626.07      670.14     16.50 o
  -6   4  10      361.37      281.81     12.57 o
  -4   4  10        1.08        3.14      8.90 o
  -2   4  10      696.62      704.73     19.99 o
   0   4  10      417.09      451.06     17.75 o
   2   4  10      238.58      268.66     15.64 o
   4   4  10      614.51      566.51     18.97 o
   6   4  10     1133.22     1047.00     27.67 o
   8   4  10      493.77      498.86     23.11 o
  10   4  10      191.00      160.22     17.74 o
  12   4  10      164.57      150.52     16.28 o
  14   4  10      376.03      360.24     16.08 o
  16   4  10      368.83      339.28     30.20 o
  18   4  10       31.30       56.48     11.00 o
  20   4  10        5.32       -1.48      8.14 o
  22   4  10      276.86      331.04     16.50 o
  24   4  10     1945.00     2212.88     31.90 o
  26   4  10        5.38        4.48      7.13 o
  28   4  10       54.77       43.55     11.18 o
  30   4  10        0.06        3.28      7.47 o
  32   4  10        2.93        1.81      4.65 o
 -37   5  10       49.68       28.92     11.52 o
 -35   5  10       83.61       44.25     17.31 o
 -33   5  10        0.40        1.62      5.76 o
 -31   5  10        0.24        3.64      6.33 o
 -29   5  10       76.07       44.20     10.82 o
 -27   5  10       72.15       56.00     22.15 o
 -25   5  10      273.05      322.20     20.16 o
 -23   5  10       58.58       70.66     16.23 o
 -21   5  10      193.48      251.91     17.70 o
 -19   5  10       91.67      102.52     11.57 o
 -17   5  10       57.88       45.01      9.81 o
 -15   5  10     1424.81     1495.58     24.72 o
 -13   5  10      161.67      160.45     12.58 o
 -11   5  10      236.66      212.14     11.97 o
  -9   5  10      129.51      122.62     11.65 o
  -7   5  10      150.13      141.16     11.60 o
  -5   5  10       69.39       52.41      8.36 o
  -3   5  10      640.07      569.73     14.96 o
  -1   5  10     1022.17     1005.05     21.59 o
   1   5  10     1721.36     1584.36     26.45 o
   3   5  10        1.83        2.31      8.77 o
   5   5  10      376.45      450.97     21.86 o
   7   5  10      107.09      112.33     15.67 o
   9   5  10       64.02       48.16     13.04 o
  11   5  10       13.23       17.39     11.13 o
  13   5  10      247.25      273.78     18.42 o
  15   5  10        1.12       -5.20      8.79 o
  17   5  10        1.15        7.74      7.70 o
  19   5  10       81.19       95.57     10.95 o
  21   5  10      104.72      117.21     15.75 o
  23   5  10      301.84      403.13     16.67 o
  25   5  10       13.81        4.79      7.42 o
  27   5  10      119.74       70.77     19.03 o
  29   5  10        0.24       -0.06      5.65 o
 -32   6  10       47.08       50.76     15.50 o
 -30   6  10       30.76       21.21     13.95 o
 -28   6  10       49.11       29.15     17.92 o
 -26   6  10      170.54        0.09     13.41 o
 -24   6  10       18.02        7.49     10.76 o
 -22   6  10       11.31        4.52      7.85 o
 -20   6  10      166.04      191.38     14.96 o
 -18   6  10       34.53       24.60      9.16 o
 -16   6  10      159.55      161.55     12.41 o
 -14   6  10       65.31       70.46     13.92 o
 -12   6  10      109.10      129.77     13.14 o
 -10   6  10        1.47        1.70      5.88 o
  -8   6  10      654.17      673.85     17.60 o
  -6   6  10       75.56       82.59     10.53 o
  -4   6  10       40.04       36.44      8.42 o
  -2   6  10      359.45      379.86     13.68 o
   0   6  10      718.42      745.11     25.52 o
   2   6  10      182.13      180.85     18.77 o
   4   6  10      109.43      143.08     12.74 o
   6   6  10      488.27      510.68     19.17 o
   8   6  10        1.86        5.99      8.42 o
  10   6  10       89.35       93.12     17.02 o
  12   6  10      141.27      177.55     18.90 o
  14   6  10        5.10       10.10     12.31 o
  16   6  10        0.02        3.70      9.75 o
  18   6  10      194.41      180.31     18.38 o
  20   6  10      150.08      132.85     15.62 o
  22   6  10        0.35       -3.20      8.38 o
 -25   7  10       16.54       32.79     21.75 o
 -23   7  10       48.18       25.84      9.65 o
 -21   7  10        4.75        8.76      7.54 o
 -19   7  10      138.67      137.46     20.99 o
 -17   7  10      101.57       45.83     11.57 o
 -15   7  10       24.91       12.88      8.24 o
 -13   7  10       70.73       34.06     14.05 o
 -11   7  10        7.39        5.09      7.24 o
  -9   7  10      200.04      214.53     30.06 o
  -7   7  10      247.13      278.68     13.71 o
  -5   7  10      360.03      369.55     15.29 o
  -3   7  10      228.98      210.02     12.09 o
  -1   7  10        5.19        0.43      6.30 o
   1   7  10      157.32      169.03     19.32 o
   3   7  10      286.20      322.50     56.72 o
   5   7  10        5.13        5.54     10.25 o
   7   7  10        4.66       -3.41      8.76 o
   9   7  10       16.15        6.56     10.88 o
  11   7  10       15.23        9.01     10.27 o
  13   7  10        1.10        0.66      8.01 o
  15   7  10       25.06       21.18     11.00 o
 -45   1  11        0.01       -1.97      6.03 o
 -43   1  11        5.84        4.06      5.85 o
 -41   1  11        6.75        2.54      4.77 o
 -39   1  11       84.74       55.63      8.12 o
 -37   1  11       32.93       35.27      9.45 o
 -35   1  11       67.92       78.21     10.85 o
 -33   1  11       57.25       83.86     11.23 o
 -31   1  11     1625.96     1697.04     25.57 o
 -29   1  11      240.73      248.47     15.02 o
 -27   1  11       90.72       92.30     11.18 o
 -25   1  11      334.07      358.58     15.94 o
 -23   1  11      275.49      266.52     12.82 o
 -21   1  11      374.66      354.71     14.13 o
 -19   1  11     1266.63     1270.17     20.91 o
 -17   1  11        0.89        6.90      5.91 o
 -15   1  11      130.63      115.32      9.05 o
 -13   1  11        4.78       -3.34      4.91 o
 -11   1  11     1180.48     1227.12     16.51 o
  -9   1  11       67.60       83.05      9.15 o
  -7   1  11     1211.01     1077.71     27.48 o
  -5   1  11      226.18      240.74     11.54 o
  -3   1  11      723.33      661.40     19.27 o
  -1   1  11      242.11      223.65      9.99 o
   1   1  11     1866.00     1643.84     20.64 o
   3   1  11       67.47       54.36      9.64 o
   5   1  11     1327.85     1259.20     19.73 o
   7   1  11     1203.86     1189.06     19.29 o
   9   1  11     3203.05     3205.31     36.07 o
  11   1  11     1093.44     1089.07     19.36 o
  13   1  11        9.11       16.07      7.18 o
  15   1  11      457.06      399.30     25.31 o
  17   1  11       15.72        6.14      9.29 o
  19   1  11      358.83      477.28     18.70 o
  21   1  11      102.40      132.54     18.40 o
  23   1  11     1145.03     1068.61     34.98 o
  25   1  11        0.77      -10.43     14.37 o
  27   1  11      227.36      210.32     21.01 o
  29   1  11        5.19        8.43     11.13 o
  31   1  11       12.33        7.98      9.85 o
  33   1  11       11.75       11.58     11.03 o
  35   1  11       12.02        4.31     10.42 o
 -44   2  11       22.39       11.67      7.04 o
 -42   2  11        4.52        2.16      6.05 o
 -40   2  11       16.84       13.35      7.43 o
 -38   2  11        9.77       13.83      6.66 o
 -36   2  11       50.44       77.26     11.20 o
 -34   2  11      528.37      561.38     14.47 o
 -32   2  11      101.95       76.41     10.24 o
 -30   2  11       56.07       52.59      9.30 o
 -28   2  11      447.91      471.21     15.68 o
 -26   2  11       19.46       23.65      9.33 o
 -24   2  11        9.53        6.88      7.74 o
 -22   2  11     1352.42     1459.90     23.43 o
 -20   2  11      323.60      345.89     13.56 o
 -18   2  11      169.01      169.75     10.46 o
 -16   2  11     1264.08     1291.87     19.02 o
 -14   2  11      993.51      917.58     17.95 o
 -12   2  11       46.89       28.24      7.11 o
 -10   2  11       64.26       56.13      7.57 o
  -8   2  11      504.56      514.50     14.86 o
  -6   2  11       33.75       29.68      7.03 o
  -4   2  11        0.06        6.55      6.35 o
  -2   2  11      866.42      818.91     17.14 o
   0   2  11      269.28      264.69     12.55 o
   2   2  11        6.37       20.71      7.19 o
   4   2  11     1547.89     1415.21     20.78 o
   6   2  11     3047.44     2897.33     36.97 o
   8   2  11    16496.30    17133.58    150.72 o
  10   2  11        0.40        6.49      9.52 o
  12   2  11       10.32        1.11      9.88 o
  14   2  11       54.34       35.75     11.78 o
  16   2  11      474.20      484.16     21.39 o
  18   2  11      656.22      642.73     20.94 o
  20   2  11        6.21       12.59      8.29 o
  22   2  11        0.91       -6.12      7.48 o
  24   2  11       10.80        5.21     11.59 o
  26   2  11      200.58      172.29     23.24 o
  28   2  11      101.03      103.64     19.18 o
  30   2  11       31.78       21.07     11.14 o
  32   2  11        0.01        1.57      7.74 o
  34   2  11       81.09       18.77     12.82 o
 -43   3  11       26.95        7.70      7.79 o
 -41   3  11        0.01       -1.68      7.19 o
 -39   3  11       78.20       22.72      9.16 o
 -37   3  11       12.30       13.36      7.31 o
 -35   3  11       22.67       26.76      9.74 o
 -33   3  11       16.64       10.43      7.59 o
 -31   3  11       13.83       16.52      8.26 o
 -29   3  11      106.11      139.08     12.40 o
 -27   3  11      380.66      372.06     13.63 o
 -25   3  11      293.12      277.49     12.76 o
 -23   3  11     1571.89     1663.50     26.41 o
 -21   3  11      780.06      739.60     16.86 o
 -19   3  11     1420.86     1407.11     21.45 o
 -17   3  11       14.31       21.57      7.86 o
 -15   3  11       18.53       10.90      7.57 o
 -13   3  11      390.75      366.54     14.28 o
 -11   3  11      276.31      294.40     15.69 o
  -9   3  11      685.57      658.77     14.02 o
  -7   3  11      365.58      312.72     12.44 o
  -5   3  11       71.68       88.16      9.40 o
  -3   3  11      249.24      270.28     15.36 o
  -1   3  11     2097.24     2070.16     34.22 o
   1   3  11       42.58       43.08     10.51 o
   3   3  11       22.90       35.44      9.62 o
   5   3  11     2301.56     2309.22     31.24 o
   7   3  11      467.11      479.28     19.61 o
   9   3  11     1342.80     1294.82     27.84 o
  11   3  11      350.42      346.27     17.88 o
  13   3  11     1770.33     1758.33     27.30 o
  15   3  11      956.72      938.90     25.29 o
  17   3  11      720.24      795.89     19.30 o
  19   3  11      220.27      208.31     24.94 o
  21   3  11       65.41       72.98      9.62 o
  23   3  11      149.61      156.31     16.04 o
  25   3  11       62.54       33.86      7.81 o
  27   3  11      205.46      213.52     35.09 o
  29   3  11        6.13        4.86      4.74 o
  31   3  11      190.64      178.92     11.90 o
 -40   4  11       33.04       13.48      8.68 o
 -38   4  11        9.78        0.85      6.73 o
 -36   4  11      164.41       -0.43     15.12 o
 -34   4  11        5.36        3.83      4.85 o
 -32   4  11       11.37        4.40      6.42 o
 -30   4  11      137.21      122.98     16.00 o
 -28   4  11        8.06        6.10      7.01 o
 -26   4  11      111.11      144.37     13.31 o
 -24   4  11      254.28      281.86     12.93 o
 -22   4  11        2.74        4.55      7.78 o
 -20   4  11      553.33      644.59     18.24 o
 -18   4  11       51.10       46.74      8.00 o
 -16   4  11       26.57       27.29      6.13 o
 -14   4  11     1951.55     1747.77     26.14 o
 -12   4  11      710.30      704.68     15.62 o
 -10   4  11        0.10        4.66      6.02 o
  -8   4  11      320.16      314.83     12.36 o
  -6   4  11        0.23        0.31      7.63 o
  -4   4  11       92.96      115.63     12.41 o
  -2   4  11      158.34      171.59     13.75 o
   0   4  11      839.07      887.75     21.96 o
   2   4  11      523.01      548.38     18.35 o
   4   4  11      108.58      121.45     13.98 o
   6   4  11        2.55        4.09      9.27 o
   8   4  11      217.06      189.83     17.58 o
  10   4  11       46.14       54.68     13.84 o
  12   4  11       55.07       60.02     13.24 o
  14   4  11       80.04       91.13     14.18 o
  16   4  11      434.04      457.81     16.13 o
  18   4  11      185.38      212.33     12.89 o
  20   4  11       18.32       17.02      8.36 o
  22   4  11        6.42        2.51      7.51 o
  24   4  11       14.25        5.59      7.22 o
  26   4  11       31.01       29.12      8.72 o
  28   4  11        5.88        7.53      7.86 o
  30   4  11       11.01        9.71      7.86 o
 -35   5  11       15.14        1.74      9.78 o
 -33   5  11       13.36        8.95     11.41 o
 -31   5  11        0.24        0.43      9.65 o
 -29   5  11       48.56       41.40     17.27 o
 -27   5  11       12.01        5.25      7.40 o
 -25   5  11        0.15       -0.37      5.91 o
 -23   5  11      169.10      206.84     15.99 o
 -21   5  11      308.39      320.74     15.35 o
 -19   5  11      615.21      707.82     19.49 o
 -17   5  11      257.74      267.23     13.85 o
 -15   5  11      285.53      291.77     14.40 o
 -13   5  11      151.31      155.53     14.11 o
 -11   5  11        8.06       10.90      8.40 o
  -9   5  11      213.20      204.27     12.67 o
  -7   5  11      363.97      334.69     12.66 o
  -5   5  11      410.93      391.66     15.33 o
  -3   5  11      553.61      571.06     17.42 o
  -1   5  11      116.27      142.50     12.33 o
   1   5  11      861.38      898.58     22.09 o
   3   5  11       93.86      117.75     16.59 o
   5   5  11       52.06       61.27     12.98 o
   7   5  11      589.85      689.79     23.05 o
   9   5  11      241.02      261.34     17.62 o
  11   5  11       27.81       26.15     11.39 o
  13   5  11        5.02        0.46      7.37 o
  15   5  11       55.50       74.31     13.68 o
  17   5  11       61.00       73.26     15.46 o
  19   5  11       94.85       76.03     14.09 o
  21   5  11        9.73        0.30      5.38 o
  23   5  11      752.18      901.60     25.79 o
  25   5  11      109.17       89.49     13.56 o
 -30   6  11        0.22        9.95     12.30 o
 -28   6  11       11.60       10.40     10.54 o
 -26   6  11       40.23        7.54     11.40 o
 -24   6  11       11.93       -0.60      8.48 o
 -22   6  11       39.84       15.05     19.93 o
 -20   6  11       17.09        7.53      8.02 o
 -18   6  11      224.33      263.55     17.18 o
 -16   6  11      137.00      160.29     11.17 o
 -14   6  11       86.78       97.55     10.77 o
 -12   6  11      745.20      877.53     20.00 o
 -10   6  11       76.85       68.94     10.50 o
  -8   6  11       43.86       44.94      8.76 o
  -6   6  11        0.01        6.51      6.25 o
  -4   6  11      374.40      447.59     16.78 o
  -2   6  11        3.94       -2.03      8.77 o
   0   6  11      803.05      917.16     28.45 o
   2   6  11      131.13      155.66     12.37 o
   4   6  11        0.37       -0.40      5.97 o
   6   6  11       90.58       61.54     10.91 o
   8   6  11      115.16      112.95     17.43 o
  10   6  11       37.38       37.87     13.77 o
  12   6  11       73.29       59.32     21.03 o
  14   6  11       36.83       24.26     11.66 o
  16   6  11       20.26       11.29     11.25 o
  18   6  11        5.72        7.67      9.40 o
  20   6  11       14.20       15.13      9.49 o
 -21   7  11       33.17       19.17     13.87 o
 -19   7  11      337.88      473.60     27.19 o
 -17   7  11      178.81      202.48     20.49 o
 -15   7  11       56.44       22.55      7.68 o
 -13   7  11        1.50        4.04      6.23 o
 -11   7  11        3.50       -1.29      8.67 o
  -9   7  11       65.71       27.29      9.41 o
  -7   7  11      149.55       24.09     18.97 o
  -5   7  11       11.51        5.55      5.75 o
  -3   7  11       59.71       24.14     12.97 o
  -1   7  11        3.26        2.82      7.42 o
   1   7  11      319.17      381.56     17.95 o
   3   7  11       18.50        6.04      9.63 o
   5   7  11       24.00        9.73      9.56 o
   7   7  11        1.96        0.35      6.93 o
   9   7  11       10.63        7.94      9.26 o
  11   7  11       12.87       14.94      9.69 o
 -44   0  12       67.47       37.13     16.05 o
 -42   0  12       76.06       57.42     23.91 o
 -40   0  12        0.27        0.44      9.95 o
 -38   0  12       75.98       62.54     22.58 o
 -36   0  12       13.19       12.13     13.30 o
 -34   0  12      232.41      247.96     22.97 o
 -32   0  12      181.92      323.10     89.26 o
 -30   0  12      376.35      302.61     83.90 o
 -28   0  12     2956.10     3089.04     76.15 o
 -26   0  12      684.88      657.58     71.40 o
 -24   0  12     1126.36     1198.57     65.64 o
 -22   0  12       10.17        5.13     10.18 o
 -20   0  12       82.39       40.71     13.17 o
 -18   0  12     1808.32     1726.26     37.44 o
 -16   0  12      444.37      447.49     21.53 o
 -14   0  12       31.85       47.07     17.07 o
 -12   0  12     1340.14     1362.34     34.44 o
 -10   0  12     1629.69     1603.80     36.89 o
  -8   0  12     7655.24     7470.77    100.72 o
  -6   0  12      333.13      362.74     21.48 o
  -4   0  12     7258.08     7231.97    101.34 o
  -2   0  12      938.41      932.41     28.59 o
   0   0  12      230.78      237.97     21.10 o
   2   0  12      368.84      360.24     20.19 o
   4   0  12      422.59      426.59     20.31 o
   6   0  12     1844.59     1785.94     29.45 o
   8   0  12      795.11      732.30     19.39 o
  10   0  12     4082.10     4066.67     65.19 o
  12   0  12     1403.98     1385.29     42.32 o
  14   0  12      253.48      242.61     15.84 o
  16   0  12        0.19       -0.76     12.94 o
  18   0  12     2682.80     2691.38    103.60 o
  20   0  12      476.79      472.01     41.70 o
  22   0  12      410.51      315.32     23.72 o
  24   0  12      211.02      208.25     35.43 o
  26   0  12      131.86      135.99     30.30 o
  28   0  12        0.01       -4.29     16.78 o
  30   0  12       12.16        5.68     18.34 o
  32   0  12      156.97      222.37    127.52 o
 -43   1  12        0.83       -2.16      4.41 o
 -41   1  12       23.54       11.35      6.35 o
 -39   1  12       98.89       51.77     15.17 o
 -37   1  12       47.54       30.24      8.97 o
 -35   1  12      142.25      164.17     10.18 o
 -33   1  12       72.48       72.44      8.92 o
 -31   1  12     2346.55     2600.82     34.97 o
 -29   1  12       74.84       94.14     11.21 o
 -27   1  12       15.03       13.35      8.34 o
 -25   1  12       99.68       92.90     11.39 o
 -23   1  12       84.41       68.64     12.71 o
 -21   1  12        3.52        7.07      8.86 o
 -19   1  12        1.16       -3.27      9.61 o
 -17   1  12        8.16        8.03      9.33 o
 -15   1  12       61.92       47.01     11.90 o
 -13   1  12       26.12       29.44     10.78 o
 -11   1  12      881.52      890.08     24.80 o
  -9   1  12      128.54      125.20     14.16 o
  -7   1  12     1038.76     1029.55     32.03 o
  -5   1  12      541.48      483.52     15.12 o
  -3   1  12     5622.73     5455.36     56.19 o
  -1   1  12     1541.67     1540.83     23.25 o
   1   1  12     3784.92     3849.76     40.34 o
   3   1  12     2802.03     2682.80     33.27 o
   5   1  12      808.12      810.43     19.09 o
   7   1  12     3545.56     3703.51     45.83 o
   9   1  12     5920.97     5869.11     54.43 o
  11   1  12      157.57      180.75     11.37 o
  13   1  12        0.26        0.37      5.73 o
  15   1  12      138.52      101.27     10.57 o
  17   1  12      541.33      491.44     15.25 o
  19   1  12      151.89      112.04     27.51 o
  21   1  12      460.54      441.44     25.72 o
  23   1  12        5.38        2.08      8.91 o
  25   1  12       56.19       53.87     15.77 o
  27   1  12        4.53       18.33     11.48 o
  29   1  12       15.11        7.35      9.40 o
  31   1  12        3.74        2.13      9.88 o
  33   1  12        3.67        3.33     12.11 o
 -42   2  12        0.28        1.11      5.09 o
 -40   2  12       34.48        9.97      6.71 o
 -38   2  12      214.42      232.68     10.09 o
 -36   2  12        6.64        1.94      5.36 o
 -34   2  12       64.32       64.39      8.99 o
 -32   2  12      277.10      293.86     22.02 o
 -30   2  12       89.82      100.11     10.54 o
 -28   2  12        4.04        1.41      5.59 o
 -26   2  12      724.93      699.08     16.66 o
 -24   2  12      999.00     1025.96     18.78 o
 -22   2  12      342.39      380.84     13.18 o
 -20   2  12       16.20       17.47      7.18 o
 -18   2  12       25.56       20.68      6.63 o
 -16   2  12        1.84        6.93      6.66 o
 -14   2  12      955.76      999.56     17.97 o
 -12   2  12      474.46      499.33     15.45 o
 -10   2  12      276.51      325.27     12.88 o
  -8   2  12       77.97       91.54     11.05 o
  -6   2  12      146.80      172.70     12.52 o
  -4   2  12      228.07      248.51     17.06 o
  -2   2  12     1405.73     1419.15     26.80 o
   0   2  12     2950.62     2707.65     37.09 o
   2   2  12     1361.67     1367.36     26.51 o
   4   2  12     6932.43     7228.62     90.35 o
   6   2  12        8.17        6.53      8.66 o
   8   2  12       46.11       56.85     15.62 o
  10   2  12      141.16      146.45     16.49 o
  12   2  12      220.91      252.94     13.82 o
  14   2  12     1335.46     1273.15     24.59 o
  16   2  12      239.08      235.26     14.37 o
  18   2  12       46.44       49.81      9.85 o
  20   2  12       14.66       20.77      9.92 o
  22   2  12        8.72        2.92      7.04 o
  24   2  12       21.40        8.46      7.88 o
  26   2  12        6.71       -2.93     10.58 o
  28   2  12       54.08       25.58     10.71 o
  30   2  12       98.96       31.10     16.96 o
 -41   3  12        2.88        1.05      5.64 o
 -39   3  12       36.73       10.04      6.91 o
 -37   3  12        9.79        1.23      5.98 o
 -35   3  12       20.32        9.47      7.39 o
 -33   3  12        3.06        1.98      8.03 o
 -31   3  12       15.46       22.91      8.99 o
 -29   3  12      450.60      512.65     15.27 o
 -27   3  12      112.39      138.26     12.37 o
 -25   3  12      596.95      639.53     17.63 o
 -23   3  12      208.81      214.29     12.23 o
 -21   3  12      333.28      336.05     11.57 o
 -19   3  12      971.41      907.55     15.83 o
 -17   3  12       13.08       -4.02      6.88 o
 -15   3  12       96.92       84.51     10.06 o
 -13   3  12       19.11        9.47      7.84 o
 -11   3  12       13.93       14.32      8.19 o
  -9   3  12       37.24       50.00     10.14 o
  -7   3  12       41.51       25.04      9.21 o
  -5   3  12      260.30      246.23     13.80 o
  -3   3  12        2.65        9.41      7.84 o
  -1   3  12        0.33        1.54      6.16 o
   1   3  12      472.21      492.76     16.44 o
   3   3  12       27.54       45.36     10.62 o
   5   3  12       85.16       75.73     10.44 o
   7   3  12     1787.89     1619.54     29.67 o
   9   3  12       16.47       13.67      9.33 o
  11   3  12      493.85      526.68     19.99 o
  13   3  12       63.30       56.52     11.56 o
  15   3  12        0.27       -5.81      7.79 o
  17   3  12       77.63       74.01     12.63 o
  19   3  12      105.04      134.38     19.72 o
  21   3  12       82.50       75.56     11.86 o
  23   3  12        9.27        1.89      6.29 o
  25   3  12       43.32        9.28      7.02 o
  27   3  12      108.07       25.03     19.65 o
  29   3  12        0.09       -4.08      8.78 o
 -38   4  12       56.55       11.52     10.27 o
 -36   4  12       11.78        4.20      8.50 o
 -34   4  12       85.10       29.02     13.51 o
 -32   4  12      238.01      295.20     33.82 o
 -30   4  12       19.82       16.92      8.63 o
 -28   4  12       18.36       20.29      8.62 o
 -26   4  12       91.14       81.95     13.32 o
 -24   4  12       75.39       69.48     11.08 o
 -22   4  12     1049.86     1137.95     21.88 o
 -20   4  12      116.09      125.61     10.32 o
 -18   4  12      124.96       56.48     14.72 o
 -16   4  12      408.32      420.91     15.70 o
 -14   4  12     2932.77     2894.08     34.86 o
 -12   4  12       36.11       37.63      9.21 o
 -10   4  12       22.13       25.83     11.73 o
  -8   4  12      138.04      127.38     12.27 o
  -6   4  12      521.37      580.63     19.35 o
  -4   4  12       27.96       29.68      9.52 o
  -2   4  12      492.85      419.23     16.34 o
   0   4  12      478.75      467.05     16.56 o
   2   4  12      944.11     1010.11     20.98 o
   4   4  12      650.44      700.96     22.44 o
   6   4  12       77.86       87.30     14.81 o
   8   4  12       59.20       60.02     13.50 o
  10   4  12        1.03       -4.95      8.73 o
  12   4  12      123.27      170.23     15.05 o
  14   4  12      321.54      347.65     18.79 o
  16   4  12      482.31      536.90     19.57 o
  18   4  12       68.34       68.06     11.51 o
  20   4  12      113.24       64.29     16.59 o
  22   4  12      307.29      321.31     13.22 o
  24   4  12        9.45        7.12      4.94 o
  26   4  12      381.07      442.49     30.90 o
 -33   5  12        1.48        3.71      9.90 o
 -31   5  12       37.53        6.39     11.21 o
 -29   5  12        0.16       -1.02      9.42 o
 -27   5  12       12.55        4.15      6.15 o
 -25   5  12       87.15       62.26     17.09 o
 -23   5  12      191.86      234.09     13.73 o
 -21   5  12        0.50        8.86      9.10 o
 -19   5  12       35.63       31.04     11.07 o
 -17   5  12        4.14       15.58     10.02 o
 -15   5  12       11.11       15.64      8.26 o
 -13   5  12       30.43       47.41      8.67 o
 -11   5  12      226.86      219.10     11.59 o
  -9   5  12      346.11      323.53     12.96 o
  -7   5  12      833.23      790.60     18.39 o
  -5   5  12      292.04      317.59     14.89 o
  -3   5  12      200.94      189.51     12.18 o
  -1   5  12       66.10       81.41     10.05 o
   1   5  12      481.84      483.50     24.42 o
   3   5  12       38.39       36.05     11.20 o
   5   5  12       46.14       49.82     11.84 o
   7   5  12      243.12      249.58     16.73 o
   9   5  12       15.09       11.56     10.98 o
  11   5  12        0.01        1.41      8.10 o
  13   5  12       13.20       12.67     10.08 o
  15   5  12        4.41       -1.47      7.71 o
  17   5  12        2.24        3.07      8.80 o
  19   5  12       40.09       32.37     12.37 o
  21   5  12        2.68        5.56      7.11 o
 -26   6  12        0.11        0.36      8.76 o
 -24   6  12       28.77        7.20     10.35 o
 -22   6  12      111.80       49.78     27.56 o
 -20   6  12       17.32       -0.23      8.49 o
 -18   6  12       15.48       12.96      7.11 o
 -16   6  12        9.99        1.68      6.68 o
 -14   6  12       75.63       68.54      9.73 o
 -12   6  12        3.12        5.07      6.27 o
 -10   6  12       14.74        4.71      6.15 o
  -8   6  12       58.23       25.24      7.13 o
  -6   6  12       61.37       38.38      9.59 o
  -4   6  12       48.59       25.16     10.65 o
  -2   6  12       33.38       38.47     13.73 o
   0   6  12      144.76       87.86     18.99 o
   2   6  12       14.89        5.12      7.25 o
   4   6  12       45.15       13.37      8.76 o
   6   6  12        0.01        0.52      8.43 o
   8   6  12        7.33       -1.40      8.54 o
  10   6  12       35.29       18.85     13.08 o
  12   6  12       68.19       40.99     14.11 o
  14   6  12      109.34       86.01     20.64 o
 -13   7  12      108.28       -0.03     14.12 o
 -11   7  12       16.09       -0.33     28.19 o
  -9   7  12       59.29       19.60     15.91 o
  -7   7  12       22.51       -0.27      8.90 o
  -5   7  12      180.69      233.89     22.05 o
  -3   7  12        0.01       -1.92     11.27 o
  -1   7  12       20.44        7.76      9.40 o
   1   7  12      200.46      225.31     18.01 o
 -41   1  13       36.29       16.71      8.42 o
 -39   1  13       94.01       44.46     20.25 o
 -37   1  13       68.28       28.04     13.44 o
 -35   1  13       35.21       33.31      7.89 o
 -33   1  13      700.79      762.63     18.02 o
 -31   1  13       30.36       40.56      9.15 o
 -29   1  13       47.61       43.06      9.67 o
 -27   1  13       24.15       32.35     11.90 o
 -25   1  13        1.86       13.70      8.58 o
 -23   1  13      101.12      106.81     12.71 o
 -21   1  13       14.03        4.55      7.22 o
 -19   1  13      572.03      611.39     18.61 o
 -17   1  13       15.09       22.14     11.33 o
 -15   1  13     1195.65     1192.63     26.69 o
 -13   1  13     1033.37      951.17     25.33 o
 -11   1  13      769.91      782.26     22.09 o
  -9   1  13      653.93      626.28     27.31 o
  -7   1  13      401.39      404.96     16.63 o
  -5   1  13       67.57       61.50     11.55 o
  -3   1  13      438.94      418.39     13.71 o
  -1   1  13      588.38      544.42     17.78 o
   1   1  13      581.73      643.31     19.35 o
   3   1  13      467.12      477.22     17.57 o
   5   1  13      860.60      886.20     19.84 o
   7   1  13     2358.31     2443.22     32.97 o
   9   1  13        2.15        4.90      7.27 o
  11   1  13       50.38       40.16      8.50 o
  13   1  13       53.30       64.68     10.96 o
  15   1  13      274.55      252.81     27.99 o
  17   1  13      260.11      287.04     18.82 o
  19   1  13      175.68      187.74     18.55 o
  21   1  13        1.82        4.51      8.83 o
  23   1  13        5.23        6.67     10.67 o
  25   1  13       15.98       14.13     10.59 o
  27   1  13       29.13       14.58      9.50 o
  29   1  13      161.08      176.71     37.02 o
 -40   2  13       34.62       11.91      8.56 o
 -38   2  13       36.37       14.63      5.57 o
 -36   2  13      121.19       51.08     16.84 o
 -34   2  13        0.84       -3.51      6.27 o
 -32   2  13        5.37        3.73      5.91 o
 -30   2  13      117.66       86.70     12.91 o
 -28   2  13     1034.54     1080.26     22.66 o
 -26   2  13      314.97      325.36     14.58 o
 -24   2  13      162.37      172.36     11.02 o
 -22   2  13      130.80      128.31     15.26 o
 -20   2  13      239.14      236.26     16.36 o
 -18   2  13      287.70      296.22     13.47 o
 -16   2  13        1.34        2.07      7.73 o
 -14   2  13        9.03        6.46      8.18 o
 -12   2  13      349.79      326.47     15.19 o
 -10   2  13        0.49       -7.63     10.52 o
  -8   2  13        1.64        0.60      8.19 o
  -6   2  13      437.74      431.94     23.84 o
  -4   2  13      568.85      533.04     21.28 o
  -2   2  13       71.70       51.91     12.62 o
   0   2  13      410.38      414.33     18.21 o
   2   2  13      763.69      662.96     18.64 o
   4   2  13      697.65      731.72     27.50 o
   6   2  13      251.42      215.30     33.94 o
   8   2  13     1323.85     1403.22     31.50 o
  10   2  13     1093.42     1068.33     27.15 o
  12   2  13      172.14      127.40     16.07 o
  14   2  13        1.35        2.40      6.64 o
  16   2  13      276.54      321.13     13.19 o
  18   2  13       19.34       21.42      9.25 o
  20   2  13        0.01       -1.92      6.70 o
  22   2  13       46.20       28.77     24.37 o
  24   2  13       15.46        4.44      9.10 o
  26   2  13      105.85       34.15     17.18 o
  28   2  13        0.10        0.35      6.81 o
 -37   3  13        7.23        4.45      5.50 o
 -35   3  13       79.92       14.07      7.80 o
 -33   3  13      180.87      171.47     37.09 o
 -31   3  13        0.32        3.33      5.18 o
 -29   3  13     1165.08     1176.99     60.20 o
 -27   3  13        0.44       -0.33      5.06 o
 -25   3  13      385.07      359.91     12.20 o
 -23   3  13       10.01        8.17      5.92 o
 -21   3  13      733.52      683.42     13.80 o
 -19   3  13      345.94      358.41     13.50 o
 -17   3  13       90.07       63.46     11.89 o
 -15   3  13        0.82       -4.20      6.63 o
 -13   3  13      159.63      170.38     12.30 o
 -11   3  13      568.25      566.65     17.94 o
  -9   3  13       54.53       45.91     10.49 o
  -7   3  13        6.62        7.41      8.50 o
  -5   3  13       21.44       42.82     10.66 o
  -3   3  13       52.45       54.67     11.68 o
  -1   3  13      179.58      196.44     11.95 o
   1   3  13      345.35      389.34     14.98 o
   3   3  13        0.47        6.96      9.30 o
   5   3  13       26.48       27.35     11.84 o
   7   3  13       29.28       16.94     15.21 o
   9   3  13      798.31      822.45     27.17 o
  11   3  13      219.48      216.54     37.07 o
  13   3  13      118.52       97.64     36.38 o
  15   3  13      407.96      449.70     21.10 o
  17   3  13        6.73        3.11      8.73 o
  19   3  13      477.73      579.50     21.10 o
  21   3  13      177.90      159.15     39.07 o
  23   3  13        0.48        6.63      7.52 o
  25   3  13        8.83        8.70     14.31 o
 -34   4  13       13.58        4.89      7.81 o
 -32   4  13       33.03        2.96      7.50 o
 -30   4  13      319.73      374.17     13.82 o
 -28   4  13        0.16        0.93      5.88 o
 -26   4  13       85.79       59.19     14.58 o
 -24   4  13       22.65       19.79      8.34 o
 -22   4  13      203.91      187.63     12.62 o
 -20   4  13      106.91      100.45     10.54 o
 -18   4  13        0.00        0.77      4.50 o
 -16   4  13      152.95      159.39     12.12 o
 -14   4  13       43.36       24.52      9.19 o
 -12   4  13       53.90       47.60     11.70 o
 -10   4  13       75.53       63.99     11.78 o
  -8   4  13        8.87       -0.69      6.82 o
  -6   4  13       46.14       52.59      9.33 o
  -4   4  13      192.16      221.09     13.02 o
  -2   4  13       64.30       68.69     10.22 o
   0   4  13       26.55       19.47      9.48 o
   2   4  13      223.85      230.60     13.01 o
   4   4  13      158.32      171.93     17.28 o
   6   4  13       88.75      108.98     13.26 o
   8   4  13       54.31       78.09     12.66 o
  10   4  13       11.89       13.72      9.01 o
  12   4  13      175.15      221.91     14.42 o
  14   4  13      241.12      266.08     14.76 o
  16   4  13       62.64       38.34      9.92 o
  18   4  13       74.00       28.31     10.87 o
  20   4  13      132.81      143.33     36.82 o
  22   4  13        2.74        6.36     14.10 o
 -29   5  13       11.39       -1.53      9.69 o
 -27   5  13       45.26       13.37     22.04 o
 -25   5  13      157.56      162.83     31.62 o
 -23   5  13       31.19       18.24     10.53 o
 -21   5  13       44.14       18.68     11.37 o
 -19   5  13        5.09        7.89      9.35 o
 -17   5  13      256.55      318.65     16.11 o
 -15   5  13       53.52       42.61      8.27 o
 -13   5  13      549.92      643.03     16.86 o
 -11   5  13       26.64       24.78      8.06 o
  -9   5  13       28.44       20.82      9.62 o
  -7   5  13        0.18       -6.09      7.21 o
  -5   5  13      333.01      390.45     14.09 o
  -3   5  13       45.19       39.33     11.27 o
  -1   5  13       28.51       33.67      9.77 o
   1   5  13       14.43       18.76      9.29 o
   3   5  13        7.00       10.94      9.12 o
   5   5  13        2.35        7.78      9.27 o
   7   5  13        0.00        1.15      6.83 o
   9   5  13       50.29       21.33     12.95 o
  11   5  13       91.26       70.20     11.91 o
  13   5  13       67.92       55.77     14.75 o
  15   5  13       21.05       14.18      8.51 o
  17   5  13      172.67      166.24     45.54 o
 -22   6  13      149.02      189.88     57.38 o
 -20   6  13       98.13       51.01     12.85 o
 -18   6  13        0.60       -1.95      7.83 o
 -16   6  13        1.38       -6.24      6.84 o
 -14   6  13      352.84      338.75     27.46 o
 -12   6  13       36.29        9.01      5.50 o
 -10   6  13      346.84      327.87     11.40 o
  -8   6  13      201.91      185.07     38.55 o
  -6   6  13      111.41       46.11     11.63 o
  -4   6  13       66.72       23.71      9.75 o
  -2   6  13       29.31        9.42      8.75 o
   0   6  13      182.49      215.69     39.24 o
   2   6  13      253.44      244.71     47.61 o
   4   6  13       32.36        8.29      9.27 o
   6   6  13        8.67       -0.76     10.04 o
   8   6  13       17.83        5.72      8.99 o
 -38   0  14       10.10        6.51     12.95 o
 -36   0  14       47.23       44.68     18.37 o
 -34   0  14       49.77       26.80     16.10 o
 -32   0  14       36.64       32.18     16.79 o
 -30   0  14      545.45      648.95     25.69 o
 -28   0  14      786.06      849.31    440.78 o
 -26   0  14        5.13       10.12     10.65 o
 -24   0  14       15.92       12.40     10.68 o
 -22   0  14        7.46       -9.20     16.09 o
 -20   0  14     4285.17     4515.60     92.80 o
 -18   0  14      277.61      257.56     28.72 o
 -16   0  14     8201.85     8723.53    184.97 o
 -14   0  14      336.62      364.75     20.30 o
 -12   0  14     4890.22     4684.79    111.83 o
 -10   0  14      302.80      262.33     30.56 o
  -8   0  14     1767.99     1840.72     43.29 o
  -6   0  14      718.86      732.15     25.93 o
  -4   0  14      133.41      152.17     16.52 o
  -2   0  14      111.07       80.96     17.50 o
   0   0  14      521.21      518.68     21.61 o
   2   0  14       48.17       27.91     11.33 o
   4   0  14     2048.78     2069.24     54.00 o
   6   0  14      578.02      496.12     31.03 o
   8   0  14       72.88       72.34     22.50 o
  10   0  14      256.31      244.85     20.28 o
  12   0  14      298.85      294.90     14.76 o
  14   0  14      133.07      100.50     18.20 o
  16   0  14       55.32       62.96     12.72 o
  18   0  14       18.53        8.82      9.20 o
  20   0  14      701.94      702.16     58.56 o
  22   0  14      260.90      218.69    123.29 o
  24   0  14       68.39       43.11     30.19 o
  26   0  14      259.05      312.17    169.00 o
 -39   1  14        9.64        3.50      7.75 o
 -37   1  14       59.45       34.50     10.94 o
 -35   1  14      194.40      232.65     13.42 o
 -33   1  14        1.41       -1.68      6.24 o
 -31   1  14      316.34      400.68     13.12 o
 -29   1  14      148.19      174.90     12.07 o
 -27   1  14        0.38        3.65      5.77 o
 -25   1  14      133.85      127.53      9.76 o
 -23   1  14        1.91        2.22      6.31 o
 -21   1  14      162.89      160.10     15.78 o
 -19   1  14      413.47      396.68     34.62 o
 -17   1  14      157.84      196.92     16.02 o
 -15   1  14       91.61       91.53     13.38 o
 -13   1  14       46.32       49.70     11.68 o
 -11   1  14      757.04      812.99     21.41 o
  -9   1  14      350.33      386.97     17.85 o
  -7   1  14       73.23       71.56     12.40 o
  -5   1  14      728.81      762.91     24.62 o
  -3   1  14      254.02      280.19     26.23 o
  -1   1  14      147.92      132.44     23.58 o
   1   1  14      748.88      723.15     48.13 o
   3   1  14      605.19      658.56     24.68 o
   5   1  14      791.89      804.51     22.86 o
   7   1  14      819.73      831.88     20.29 o
   9   1  14      460.98      417.47     13.70 o
  11   1  14       54.40       60.02     12.26 o
  13   1  14       31.24       17.23     10.78 o
  15   1  14        0.01       -4.70      6.33 o
  17   1  14      318.00      313.12     19.12 o
  19   1  14       47.74       27.99     10.59 o
  21   1  14      114.84        1.53     12.99 o
  23   1  14        8.38        1.22      6.53 o
  25   1  14       30.82       -0.96      6.40 o
 -38   2  14       33.01       13.21      9.15 o
 -36   2  14      104.24       86.54     27.18 o
 -34   2  14       97.92       51.92     14.56 o
 -32   2  14        1.47        2.74      4.91 o
 -30   2  14      257.82      271.52     20.93 o
 -28   2  14       34.98       25.50      8.16 o
 -26   2  14      203.05      263.97     12.38 o
 -24   2  14      644.77      697.72     20.09 o
 -22   2  14      243.97      267.47     14.44 o
 -20   2  14       99.12       91.71     11.11 o
 -18   2  14       83.58       72.37     11.54 o
 -16   2  14       77.62       72.45     10.81 o
 -14   2  14       54.26       43.93     12.95 o
 -12   2  14      660.38      661.79     24.09 o
 -10   2  14      134.81      155.76     20.71 o
  -8   2  14        6.64       19.18     15.17 o
  -6   2  14       15.26       27.14     11.33 o
  -4   2  14       94.67       93.62     13.25 o
  -2   2  14       89.79      109.71     14.39 o
   0   2  14       43.05       32.22     10.08 o
   2   2  14        3.12        6.06     12.08 o
   4   2  14       28.66       26.35     13.40 o
   6   2  14      772.05      761.06     23.02 o
   8   2  14      282.39      335.49     17.08 o
  10   2  14      470.31      502.30     19.32 o
  12   2  14       15.86       14.05     16.01 o
  14   2  14        7.11       12.82      9.06 o
  16   2  14       66.70       21.87     13.40 o
  18   2  14       17.62       10.89     11.52 o
  20   2  14       61.97       20.86      9.73 o
  22   2  14       33.92        9.64      7.91 o
  24   2  14       19.16        9.10     12.48 o
 -35   3  14      186.43      263.12     16.63 o
 -33   3  14      382.44      450.99     72.90 o
 -31   3  14      716.32      786.44     85.21 o
 -29   3  14      115.08       44.78     17.58 o
 -27   3  14      462.18      497.54     17.13 o
 -25   3  14       45.66       12.93      7.36 o
 -23   3  14       89.11       90.58     12.75 o
 -21   3  14      259.33      261.81     10.99 o
 -19   3  14      130.85      122.11     10.49 o
 -17   3  14        1.27       -0.73      5.94 o
 -15   3  14       81.15       55.53     16.13 o
 -13   3  14       41.46       24.37      7.74 o
 -11   3  14      342.94      343.05     18.03 o
  -9   3  14        0.81       -8.30     12.30 o
  -7   3  14        1.01       -0.40      9.52 o
  -5   3  14      213.20      254.79     20.97 o
  -3   3  14      216.12      234.10     20.49 o
  -1   3  14      875.59      969.27     32.44 o
   1   3  14       15.42        6.40      7.98 o
   3   3  14        1.91       -0.97      8.52 o
   5   3  14       31.83       28.35     12.11 o
   7   3  14     1482.38     1594.70     33.00 o
   9   3  14      108.28       98.35     16.41 o
  11   3  14       14.30       13.46     10.31 o
  13   3  14       10.26       17.01     10.70 o
  15   3  14      337.87      448.78     52.29 o
  17   3  14       45.67       12.60     10.68 o
  19   3  14      187.27       90.15     61.74 o
  21   3  14       67.76       12.19     17.33 o
 -30   4  14       42.41       12.22      7.55 o
 -28   4  14       14.33        2.44      7.04 o
 -26   4  14       31.44        9.06      9.14 o
 -24   4  14       12.07        7.55      9.58 o
 -22   4  14        0.03       -4.79      6.11 o
 -20   4  14      114.14       72.26     21.19 o
 -18   4  14      199.79      218.56     19.55 o
 -16   4  14       84.06       96.09     11.57 o
 -14   4  14      276.49      295.22     14.65 o
 -12   4  14       87.54       76.34     14.97 o
 -10   4  14      280.04      350.42     16.29 o
  -8   4  14      464.32      482.90     18.09 o
  -6   4  14       65.98       65.01     11.04 o
  -4   4  14       76.21       70.71     12.99 o
  -2   4  14       29.52       45.38      8.78 o
   0   4  14      470.49      523.44     20.08 o
   2   4  14      199.96      205.15     15.56 o
   4   4  14        2.12       -0.69      5.60 o
   6   4  14       12.68       11.14      7.45 o
   8   4  14        1.93        2.90      6.36 o
  10   4  14      350.20      343.71     53.33 o
  12   4  14      126.07       85.71     26.17 o
  14   4  14        7.84        2.89      8.48 o
  16   4  14       53.68       50.79     18.86 o
  18   4  14      172.28       49.26     47.27 o
 -25   5  14       61.00       25.89     22.03 o
 -23   5  14      101.96       86.75     20.14 o
 -21   5  14        5.19        1.70      8.00 o
 -19   5  14      111.15       53.76     16.76 o
 -17   5  14       81.34       34.53     18.42 o
 -15   5  14      113.15       53.79     17.58 o
 -13   5  14       73.59       34.28      8.64 o
 -11   5  14       45.48       32.34      9.27 o
  -9   5  14      181.19      179.60     27.19 o
  -7   5  14       32.22       10.92     10.58 o
  -5   5  14       18.24        7.23      6.72 o
  -3   5  14       12.48       -0.69      5.16 o
  -1   5  14       11.85        2.34      6.33 o
   1   5  14        0.56       -2.40      7.04 o
   3   5  14      485.22      571.52     17.13 o
   5   5  14       48.53       26.63      8.50 o
   7   5  14       52.53       31.07      9.49 o
   9   5  14       11.80        0.98      5.49 o
  11   5  14        0.82        5.77     10.36 o
 -10   6  14       21.84       -0.68     11.27 o
  -8   6  14        5.67        0.08      8.15 o
  -6   6  14        0.58        2.64      8.72 o
  -4   6  14        7.67        2.99      7.01 o
  -2   6  14        1.81        1.71      7.59 o
 -35   1  15        8.46        6.74      8.80 o
 -33   1  15       73.68       43.02     13.55 o
 -31   1  15      205.47      258.72     25.60 o
 -29   1  15       21.88        9.26      6.64 o
 -27   1  15        2.05        9.05      7.70 o
 -25   1  15        1.06        5.48      8.23 o
 -23   1  15      492.34      505.09     19.11 o
 -21   1  15      267.58      251.01     17.37 o
 -19   1  15      232.47      247.91     15.26 o
 -17   1  15        6.77       22.58      9.52 o
 -15   1  15      116.47      119.39     12.33 o
 -13   1  15        0.06       -2.81      7.92 o
 -11   1  15      220.73      234.63     14.71 o
  -9   1  15      694.36      681.39     20.27 o
  -7   1  15      218.40      229.39     21.21 o
  -5   1  15      120.44      140.90     23.69 o
  -3   1  15      190.72      175.11     33.80 o
  -1   1  15      248.43      214.12     27.97 o
   1   1  15      367.48      367.19     20.74 o
   3   1  15      100.82       93.67     13.58 o
   5   1  15      201.58      218.87     14.55 o
   7   1  15      139.17      185.36     13.34 o
   9   1  15       83.85       69.19     22.84 o
  11   1  15       19.92       -2.03     10.85 o
  13   1  15        0.02        0.39      6.37 o
  15   1  15        0.03        2.99      7.76 o
  17   1  15        1.56        5.25      8.36 o
  19   1  15       90.37       55.82     17.95 o
  21   1  15       26.95       -1.72     34.29 o
 -34   2  15        9.75        2.43     11.66 o
 -32   2  15       16.16       12.24      8.33 o
 -30   2  15      918.33     1131.74     25.46 o
 -28   2  15      639.93      711.72     64.25 o
 -26   2  15      169.97      204.49     20.74 o
 -24   2  15      200.32      229.48     11.76 o
 -22   2  15        1.14        1.49      7.67 o
 -20   2  15      155.34      156.42     12.59 o
 -18   2  15        0.10       -1.68      6.63 o
 -16   2  15      222.27      247.17     21.10 o
 -14   2  15       23.07       28.25     14.64 o
 -12   2  15       21.04       25.51     11.02 o
 -10   2  15       67.11       89.07     14.00 o
  -8   2  15       84.00      103.64     15.01 o
  -6   2  15       43.55       45.47     12.34 o
  -4   2  15      926.71     1016.34     26.65 o
  -2   2  15       44.50       20.04      9.06 o
   0   2  15      378.31      376.13     23.18 o
   2   2  15      690.93      704.36     27.12 o
   4   2  15        0.01        3.24     10.60 o
   6   2  15       21.12       22.31     11.44 o
   8   2  15      462.60      408.46     57.59 o
  10   2  15      862.78      932.13     41.83 o
  12   2  15        3.55       -0.26      5.72 o
  14   2  15        2.70        1.74      6.89 o
  16   2  15       58.77       50.83     20.32 o
  18   2  15      114.20       77.17     33.88 o
 -31   3  15       72.70       19.79     17.18 o
 -29   3  15       10.39        6.29     11.38 o
 -27   3  15       44.76       26.87      9.08 o
 -25   3  15       18.23        1.53      4.54 o
 -23   3  15        4.66        3.12      4.66 o
 -21   3  15        2.80        0.88      5.44 o
 -19   3  15       38.44       47.09     15.81 o
 -17   3  15       48.69       67.70     12.96 o
 -15   3  15       97.94       83.61     11.96 o
 -13   3  15       35.21       48.51      9.86 o
 -11   3  15      192.73      194.56     16.49 o
  -9   3  15      171.95      193.48     18.64 o
  -7   3  15      132.70      135.02     17.51 o
  -5   3  15      160.22      168.27     20.37 o
  -3   3  15      203.42      214.50     21.07 o
  -1   3  15      240.50      282.59     22.08 o
   1   3  15      445.55      443.57     23.65 o
   3   3  15      215.63      271.03     27.43 o
   5   3  15      433.79      442.59     24.87 o
   7   3  15       37.78       19.01      9.10 o
   9   3  15      420.70      477.76     62.58 o
  11   3  15        2.51        7.03      9.82 o
  13   3  15        6.14        5.57      8.23 o
  15   3  15        0.23        0.16     10.17 o
 -26   4  15        2.54        6.69     11.32 o
 -24   4  15        1.23       -0.31      6.19 o
 -22   4  15       15.89        9.36      8.67 o
 -20   4  15      255.22      242.73     17.37 o
 -18   4  15       12.27        9.16      5.83 o
 -16   4  15       16.77       10.09      6.30 o
 -14   4  15      262.96      336.99     14.68 o
 -12   4  15      171.22      160.23     21.02 o
 -10   4  15        4.71       -0.16      7.35 o
  -8   4  15        0.86       -6.77      7.33 o
  -6   4  15       77.97       29.49     16.28 o
  -4   4  15       30.03       17.86     10.83 o
  -2   4  15        2.03        3.80     11.46 o
   0   4  15       32.14       28.31     16.52 o
   2   4  15        2.07        0.58      6.42 o
   4   4  15       30.57       19.13      8.65 o
   6   4  15       58.29       51.57     13.67 o
   8   4  15      267.89      332.90     49.45 o
  10   4  15       89.81       55.81     12.89 o
  12   4  15        4.29        4.85     11.95 o
 -17   5  15        0.61        2.16     11.06 o
 -15   5  15       64.55       31.32     14.80 o
 -13   5  15      736.07      797.34     51.44 o
 -11   5  15       28.15       22.58     12.41 o
  -9   5  15      114.89      112.74     16.64 o
  -7   5  15      231.21      259.58     16.12 o
  -5   5  15       33.01       17.78      8.82 o
  -3   5  15       67.84       29.60     13.48 o
  -1   5  15      102.43      108.51     24.14 o
   1   5  15       27.35       17.54     10.68 o
   3   5  15        1.97        6.25      9.43 o
 -32   0  16      139.08      114.56     29.73 o
 -30   0  16       49.35       77.34     23.71 o
 -28   0  16       70.33       68.71     24.38 o
 -26   0  16       28.03       19.98     18.07 o
 -24   0  16      342.77      331.76     90.80 o
 -22   0  16       83.97       34.63     25.61 o
 -20   0  16      709.65      868.93     38.41 o
 -18   0  16      176.77      101.86     46.60 o
 -16   0  16      775.94      921.78     36.79 o
 -14   0  16     1377.18     1504.46     44.02 o
 -12   0  16       28.35        8.74     12.87 o
 -10   0  16      848.28      820.79     43.69 o
  -8   0  16       25.14        9.25      9.10 o
  -6   0  16      200.23      197.27     15.39 o
  -4   0  16        4.64       -7.92      8.99 o
  -2   0  16      235.20      287.27    112.80 o
   0   0  16      397.22      418.98     36.34 o
   2   0  16       18.21       -2.79     13.34 o
   4   0  16       39.35       51.79     15.99 o
   6   0  16        0.27        1.11      8.41 o
   8   0  16        5.76        5.52     10.43 o
  10   0  16      198.65      237.25     44.00 o
  12   0  16       54.06       50.21     30.15 o
  14   0  16       75.64        0.45     23.64 o
  16   0  16       36.83       -2.63     25.03 o
 -31   1  16       95.46       62.23     14.54 o
 -29   1  16      673.39      746.01     25.21 o
 -27   1  16        2.39        1.15      5.94 o
 -25   1  16      224.19      224.09     42.17 o
 -23   1  16       13.62       13.25      9.57 o
 -21   1  16      493.17      454.24     76.66 o
 -19   1  16       10.92        2.16      6.64 o
 -17   1  16      324.02      384.47     17.10 o
 -15   1  16      220.48      250.85     15.30 o
 -13   1  16      244.33      234.03     14.82 o
 -11   1  16      512.81      571.25     26.44 o
  -9   1  16        2.89        2.48      8.98 o
  -7   1  16      265.24      325.09     19.31 o
  -5   1  16        1.86       10.63     10.91 o
  -3   1  16       18.32       19.39     11.97 o
  -1   1  16      339.60      335.11     16.47 o
   1   1  16        2.91        1.65      7.20 o
   3   1  16      118.46       56.49     22.39 o
   5   1  16      296.21      309.18     42.17 o
   7   1  16      294.77      227.18     65.69 o
   9   1  16        0.35       -0.21      6.45 o
  11   1  16      368.95      339.00    176.72 o
  13   1  16        1.74        2.57     13.77 o
  15   1  16       85.12       73.86     41.47 o
 -28   2  16       31.90       11.97     11.93 o
 -26   2  16        0.13       -2.56      8.05 o
 -24   2  16        0.80       -3.42      6.36 o
 -22   2  16       18.06       34.63     10.13 o
 -20   2  16      244.68      256.51     22.06 o
 -18   2  16       11.56        9.32      8.47 o
 -16   2  16       52.33       58.45     11.32 o
 -14   2  16      233.07      253.02     24.41 o
 -12   2  16       60.40       73.58     13.64 o
 -10   2  16       43.37       40.02     11.52 o
  -8   2  16        2.99       10.07      9.89 o
  -6   2  16        0.09        2.55      8.03 o
  -4   2  16        0.81       -0.95      5.26 o
  -2   2  16       76.32       58.62     21.07 o
   0   2  16       99.05       51.52     20.93 o
   2   2  16       35.06       25.78     13.12 o
   4   2  16       52.80       22.58     12.32 o
   6   2  16      619.23      624.12     99.44 o
   8   2  16      844.06      959.61    520.82 o
  10   2  16       37.58       30.03     15.36 o
  12   2  16      156.87      196.27    105.56 o
  14   2  16        8.49        9.32     18.60 o
 -25   3  16       20.74       15.19     13.63 o
 -23   3  16        8.72        2.77      6.78 o
 -21   3  16       10.03       10.43      8.17 o
 -19   3  16       24.80       22.28      7.59 o
 -17   3  16      126.42      133.44     11.02 o
 -15   3  16       66.32       56.39      9.02 o
 -13   3  16        9.38        6.28      6.77 o
 -11   3  16      156.22      108.40     24.50 o
  -9   3  16        5.11        7.90     11.98 o
  -7   3  16      156.07      154.72     26.29 o
  -5   3  16      166.03      144.86     39.28 o
  -3   3  16        0.26       -2.01      9.13 o
  -1   3  16       72.78       79.71     19.81 o
   1   3  16       48.72       62.69     16.70 o
   3   3  16     1023.47     1276.94     44.48 o
   5   3  16      160.79      173.59     35.20 o
   7   3  16      165.20      200.84     34.58 o
   9   3  16       13.09       18.12     15.75 o
 -18   4  16      132.76       88.67     19.50 o
 -16   4  16       16.69       16.45     20.02 o
 -14   4  16      270.46      265.80     15.94 o
 -12   4  16      260.92      284.45     19.41 o
 -10   4  16       13.08       -0.18      6.86 o
  -8   4  16       14.07        2.19      8.60 o
  -6   4  16       36.71       19.60     13.39 o
  -4   4  16       28.98       21.27     16.34 o
  -2   4  16       12.24        9.95     11.63 o
   0   4  16      124.12      107.05     29.09 o
   2   4  16       88.11       99.84     23.25 o
 -25   1  17      103.82       91.81     34.01 o
 -23   1  17       28.25       37.03     10.44 o
 -21   1  17        5.35        1.22      7.67 o
 -19   1  17      106.62       74.95     27.56 o
 -17   1  17       18.98        3.34      9.44 o
 -15   1  17      270.45      283.28     52.05 o
 -13   1  17      125.38      132.13     14.57 o
 -11   1  17      116.03       97.11     13.64 o
  -9   1  17        0.75        4.96      8.70 o
  -7   1  17        7.08        5.43      8.85 o
  -5   1  17        8.38        5.67      8.53 o
  -3   1  17       15.29       19.10     10.70 o
  -1   1  17       15.30       23.11     10.29 o
   1   1  17      241.79      303.97     39.36 o
   3   1  17        1.65       -1.65     11.38 o
   5   1  17      200.26      242.82     72.19 o
   7   1  17      107.20       88.55     53.55 o
 -22   2  17        5.59        6.01      8.99 o
 -20   2  17       69.73       52.65     10.12 o
 -18   2  17       29.10       25.97      9.92 o
 -16   2  17        1.27        6.27      7.52 o
 -14   2  17      293.49      330.66     16.08 o
 -12   2  17       22.15       24.08      9.92 o
 -10   2  17      229.86      264.17     24.86 o
  -8   2  17       23.56       18.80      9.17 o
  -6   2  17        6.07        3.93      5.82 o
  -4   2  17       70.86       55.26     14.06 o
  -2   2  17       12.73       15.54     11.08 o
   0   2  17        0.19       -0.78      8.15 o
   2   2  17       16.83       10.56     21.08 o
   4   2  17       25.92       19.99     20.18 o
 -15   3  17       30.16       17.45     11.50 o
 -13   3  17        0.54        4.18      9.08 o
 -11   3  17       39.88       33.66     12.80 o
  -9   3  17      389.57      505.57     31.35 o
  -7   3  17      358.06      476.64     29.77 o
  -5   3  17        4.24        7.89     12.58 o
  -3   3  17      574.18      782.67     27.87 o
  -1   3  17      134.29      118.63     26.74 o
 -12   0  18       48.41       36.37     22.80 o
 -10   0  18       36.84       19.93     15.22 o
  -8   0  18       85.07       59.80     17.52 o
  -6   0  18       36.50       37.50     15.23 o
  -4   0  18       63.63       59.29     15.22 o
 
